# Supplementary material for: Accelerated lymph flow from infusion of crystalloid fluid during general anesthesia
Source: BMC Anesthesiol. 2024 Mar 27;24:119. doi: 10.1186/s12871-024-02494-w (PMC10967119; doi:10.1186/s12871-024-02494-w)
Supplement: Supplementary file 2 — Supplementary Material 2 [file 12871_2024_2494_MOESM2_ESM.xls]

## Sheet: Sheet1
								ORIGINAL DATA USED FOR THE KINETIC CALCULATIONS					RESULTS REPORTED IN TABLE 1
NR	Ringer_0__Irr_1	Ac_0_Lact_1_Irr_2	Fluid_type	Age	Gender	Body_weight	Total_volume	Infusion_time	Inf_rate	Time	Hb_dil	Alb_dil	Urine	Urine_cum	Bleeding	Hb_Alb_diff	Awak_0__anesth_1	Column1	Under_efter	Iso_1__TIVA_2	MAP	MAP_före_ind	Syst_BP	Syst_före_ind	Diast_BP	Diast_före_ind	HR	HR_före_ind	VECF	TBW	FFM	MAP_diff	Syst_diff	Diast_diff	HR_diff	MAP_ratio	Syst_ratio	Diast_ratio	Ej_acidos_0
					male=0, fe=1
1	0	0	Ringer	66	0	86	2150	30	71.6	0	0	0				0	1		1	1	54.5	103	80	170	44.5	85	86	85				-48.5	-90	-40.5	1	0.529126	0.470588	0.523529	0
1			Ringer							5	0.1067	0.0816				0.0251			1		54	103	86	170	46	85	72	85				-49	-84	-39	-13	0.524272	0.505882	0.541176	0
1			Ringer							10	0.1837	0.1921				-0.0084			1		65	103	97	170	50	85	75	85				-38	-73	-35	-10	0.631068	0.570588	0.588235	0
1			Ringer							15	0.2212	0.1905		4		0.0307			1		90	103	140	170	60	85	81	85				-13	-30	-25	-4	0.873786	0.823529	0.705882	0
1			Ringer							20	0.2552	0.2317				0.0235			1		68	103	103	170	45	85	75	85				-35	-67	-40	-10	0.660194	0.605882	0.529412	0
1			Ringer							25	0.3681	0.2761				0.092			1		65	103	92	170	50	85	73	85				-38	-78	-35	-12	0.631068	0.541176	0.588235	0
1			Ringer							30	0.3723	0.2747		15		0.0976			0		65	103	87	170	60	85	73	85				-38	-83	-25	-12	0.631068	0.511765	0.705882	0
1			Ringer							35	0.2414	0.2274				0.014			0		73	103	114	170	55	85	79	85				-30	-56	-30	-6	0.708738	0.670588	0.647059	0
1			Ringer							40	0.2404	0.1832				0.0572			0		76	103	111	170	54	85	77	85				-27	-59	-31	-8	0.737864	0.652941	0.635294	0
1			Ringer							45	0.1997	0.1817				0.018			0		76	103	110	170	54	85	79	85				-27	-60	-31	-6	0.737864	0.647059	0.635294	0
1			Ringer							50	0.1902	0.1403				0.0499			0		77	103	109	170	57	85	77	85				-26	-61	-28	-8	0.747573	0.641176	0.670588	0
1			Ringer							55	0.1845	0.1014				0.0831			0		67	103	96	170	52	85	76	85				-36	-74	-33	-9	0.650485	0.564706	0.611765	0
1			Ringer							60	0.1727	0.0998		27		0.0729			0		75	103	106	170	53	85	78	85				-28	-64	-32	-7	0.728155	0.623529	0.623529	0
1			Ringer							70	0.1448	0.0981				0.0467			0		67	103	92	170	50	85	79	85				-36	-78	-35	-6	0.650485	0.541176	0.588235	0
1			Ringer							80	0.1637	0.0964				0.0673			0		59	103	81	170	44	85	76	85				-44	-89	-41	-9	0.572816	0.476471	0.517647	0
1			Ringer							90	0.1296	0.132		37		-0.0024			0		61	103	85	170	46	85	74	85				-42	-85	-39	-11	0.592233	0.5	0.541176	0
1			Ringer							100	0.1178	0.1304				-0.0126			0		58	103	78	170	46	85	74	85				-45	-92	-39	-11	0.563107	0.458824	0.541176	0
1			Ringer							110	0.1147	0.1288				-0.0141			0		63	103	87	170	49	85	74	85				-40	-83	-36	-11	0.61165	0.511765	0.576471	0
1			Ringer							120	0.1343	0.1271		39		0.0072			0		64	103	89	170	50	85	75	85				-39	-81	-35	-10	0.621359	0.523529	0.588235	0
1			Ringer							130	0.0845	0.1255				-0.041			0		70	103	103	170	54	85	74	85				-33	-67	-31	-11	0.679612	0.605882	0.635294	0
1			Ringer							140	0.1107	0.1238				-0.0131			0		69	103	96	170	58	85	73	85				-34	-74	-27	-12	0.669903	0.564706	0.682353	0
1			Ringer							150	0.1134	0.1222	43	43	50	-0.0088					73	103	103	170	53	85	75	85				-30	-67	-32	-10	0.708738	0.605882	0.623529	0
2	0	0	Ringer	85	1	70	1750	30	58.31	0	0	0				0	1		1	1	69	138.5	97.5	196	58.5	97	75.5	80				-69.5	-98.5	-38.5	-4.5	0.498195	0.497449	0.603093	0
2			Ringer							5	0.2833	0.1807				0.1026			1		75	138.5	102	196	60	97	67	80				-63.5	-94	-37	-13	0.541516	0.520408	0.618557	0
2			Ringer							10	0.3428	0.2604				0.0824			1		75	138.5	104	196	55	97	62	80				-63.5	-92	-42	-18	0.541516	0.530612	0.56701	0
2			Ringer							20	0.4656	0.1401				0.3255			1		64	138.5	89	196	51	97	55	80				-74.5	-107	-46	-25	0.462094	0.454082	0.525773	0
2			Ringer							25	0.4645	0.3504				0.1141			0		97	138.5	134	196	73	97	67	80				-41.5	-62	-24	-13	0.700361	0.683673	0.752577	0
2			Ringer							30	0.5187	0.3487		111		0.17			0		68	138.5	95	196	53	97	57	80				-70.5	-101	-44	-23	0.490975	0.484694	0.546392	0
2			Ringer							35	0.4549	0.3993				0.0556			0		64	138.5	89	196	48	97	58	80				-74.5	-107	-49	-22	0.462094	0.454082	0.494845	0
2			Ringer							40	0.3668	0.3455				0.0213			0		60	138.5	117	196	33	97	61	80				-78.5	-79	-64	-19	0.433213	0.596939	0.340206	0
2			Ringer							45	0.3238	0.2501				0.0737			0		70	138.5	119	196	48	97	69	80				-68.5	-77	-49	-11	0.505415	0.607143	0.494845	0
2			Ringer							50	0.3127	0.2483				0.0644			0		73	138.5	102	196	55	97	65	80				-65.5	-94	-42	-15	0.527076	0.520408	0.56701	0
2			Ringer							55	0.3089	0.2465				0.0624			0		74	138.5	107	196	54	97	68	80				-64.5	-89	-43	-12	0.534296	0.545918	0.556701	0
2			Ringer							60	0.2611	0.1632		157		0.0979			0		67	138.5	101	196	48	97	70	80				-71.5	-95	-49	-10	0.483755	0.515306	0.494845	0
2			Ringer							70	0.3255	0.2007				0.1248			0		52	138.5	76	196	43	97	64	80				-86.5	-120	-54	-16	0.375451	0.387755	0.443299	0
2			Ringer							80	0.201	0.2409				-0.0399			0		61	138.5	87	196	48	97	65	80				-77.5	-109	-49	-15	0.440433	0.443878	0.494845	0
2			Ringer							90	0.2794	0.1969		159		0.0825			0		53	138.5	77	196	47	97	63	80				-85.5	-119	-50	-17	0.382671	0.392857	0.484536	0
2			Ringer							100	0.2841	0.1951				0.089			0		64	138.5	89	196	48	97	63	80				-74.5	-107	-49	-17	0.462094	0.454082	0.494845	0
2			Ringer							110	0.2819	0.1537				0.1282			0		64	138.5	87	196	48	97	63	80				-74.5	-109	-49	-17	0.462094	0.443878	0.494845	0
2			Ringer							120	0.288	0.1912		160		0.0968			0		69	138.5	126	196	52	97	64	80				-69.5	-70	-45	-16	0.498195	0.642857	0.536082	0
2			Ringer							130	0.2536	0.1893				0.0643			0		57	138.5	87	196	46	97	63	80				-81.5	-109	-51	-17	0.411552	0.443878	0.474227	0
2			Ringer							140	0.2131	0.1873				0.0258			0		40	138.5	80	196	31	97	61	80				-98.5	-116	-66	-19	0.288809	0.408163	0.319588	0
2			Ringer							150	0.2218	0.1854	200	200	0	0.0364					74	138.5	74	196	56	97	67	80				-64.5	-122	-41	-13	0.534296	0.377551	0.57732	0
3	0	0	Ringer	68	1	60	1249	30	41.6	0	0	0				0	1		1	2	67	116.5	90.5	164	56	89.5	58	87				-49.5	-73.5	-33.5	-29	0.575107	0.551829	0.625698	0
3			Ringer							5	0.1279	0.1639				-0.036			1		59	116.5	86	164	49	89.5	51	87				-57.5	-78	-40.5	-36	0.506438	0.52439	0.547486	0
3			Ringer							10	0.1763	0.2343				-0.058			1		56	116.5	81	164	44	89.5	49	87				-60.5	-83	-45.5	-38	0.480687	0.493902	0.49162	0
3			Ringer							15	0.2531	0.3145				-0.0614			1		65	116.5	81	164	50	89.5	48	87				-51.5	-83	-39.5	-39	0.55794	0.493902	0.558659	0
3			Ringer							20	0.2948	0.3579				-0.0631			1		62	116.5	87	164	50	89.5	50	87				-54.5	-77	-39.5	-37	0.532189	0.530488	0.558659	0
3			Ringer							25	0.3407	0.3557				-0.015			1		58	116.5	85	164	48	89.5	54	87				-58.5	-79	-41.5	-33	0.497854	0.518293	0.536313	0
3			Ringer							30	0.3547	0.4024		9		-0.0477			0		76	116.5	105	164	57	89.5	55	87				-40.5	-59	-32.5	-32	0.652361	0.640244	0.636872	0
3			Ringer							35	0.291	0.3058				-0.0148			0		77	116.5	89	164	63	89.5	60	87				-39.5	-75	-26.5	-27	0.660944	0.542683	0.703911	0
3			Ringer							40	0.287	0.2609				0.0261			0		63	116.5	85	164	51	89.5	58	87				-53.5	-79	-38.5	-29	0.540773	0.518293	0.569832	0
3			Ringer							45	0.2446	0.2585				-0.0139			0		63	116.5	86	164	49	89.5	55	87				-53.5	-78	-40.5	-32	0.540773	0.52439	0.547486	0
3			Ringer							50	0.2523	0.2562				-0.0039			0		56	116.5	87	164	33	89.5	56	87				-60.5	-77	-56.5	-31	0.480687	0.530488	0.368715	0
3			Ringer							55	0.2226	0.2138				0.0088			0		67	116.5	95	164	57	89.5	58	87				-49.5	-69	-32.5	-29	0.575107	0.579268	0.636872	0
3			Ringer							60	0.2067	0.1738		50		0.0329			0		77	116.5	113	164	46	89.5	58	87				-39.5	-51	-43.5	-29	0.660944	0.689024	0.513966	0
3			Ringer							70	0.2174	0.2088				0.0086			0		57	116.5	75	164	46	89.5	52	87				-59.5	-89	-43.5	-35	0.48927	0.457317	0.513966	0
3			Ringer							80	0.2217	0.2063				0.0154			0		54	116.5	77	164	46	89.5	50	87				-62.5	-87	-43.5	-37	0.463519	0.469512	0.513966	0
3			Ringer							90	0.2185	0.2037		60		0.0148			0		62	116.5	79	164	54	89.5	52	87				-54.5	-85	-35.5	-35	0.532189	0.481707	0.603352	0
3			Ringer							100	0.2164	0.2012				0.0152			0		54	116.5	80	164	46	89.5	50	87				-62.5	-84	-43.5	-37	0.463519	0.487805	0.513966	0
3			Ringer							110	0.2046	0.1611				0.0435			0		60	116.5	79	164	49	89.5	62	87				-56.5	-85	-40.5	-25	0.515021	0.481707	0.547486	0
3			Ringer							120	0.2295	0.1585		70		0.071			0		52	116.5	71	164	44	89.5	50	87				-64.5	-93	-45.5	-37	0.446352	0.432927	0.49162	0
3			Ringer							130	0.199	0.1559				0.0431			0		56	116.5	73	164	48	89.5	49	87				-60.5	-91	-41.5	-38	0.480687	0.445122	0.536313	0
3			Ringer							140	0.1895	0.1532				0.0363			0		60	116.5	80	164	50	89.5	49	87				-56.5	-84	-39.5	-38	0.515021	0.487805	0.558659	0
3			Ringer							150	0.1934	0.1505	77	77	50	0.0429					59	116.5	84	164	49	89.5	48	87				-57.5	-80	-40.5	-39	0.506438	0.512195	0.547486	0
4	0	0	Ringer	42	1	88	2200	30	73.3	0	0	0				0	1		1	2	65	90	91	127	55	79	70	65				-25	-36	-24	5	0.722222	0.716535	0.696203	0
4			Ringer							5	0.1169	0.1639				-0.047			1		75	90	102	127	62	79	59	65				-15	-25	-17	-6	0.833333	0.80315	0.78481	0
4			Ringer							10	0.1596	0.2343				-0.0747			1		73	90	99	127	59	79	57	65				-17	-28	-20	-8	0.811111	0.779528	0.746835	0
4			Ringer							15	0.2255	0.3145				-0.089			1		70	90	95	127	58	79	56	65				-20	-32	-21	-9	0.777778	0.748031	0.734177	0
4			Ringer							20	0.2595	0.3579				-0.0984			1		70	90	100	127	58	79	55	65				-20	-27	-21	-10	0.777778	0.787402	0.734177	0
4			Ringer							25	0.3016	0.3557				-0.0541			1		67	90	93	127	54	79	54	65				-23	-34	-25	-11	0.744444	0.732283	0.683544	0
4			Ringer							30	0.33	0.4024		35		-0.0724			0		68	90	97	127	54	79	51	65				-22	-30	-25	-14	0.755556	0.76378	0.683544	0
4			Ringer							35	0.2663	0.3058				-0.0395			0		67	90	98	127	55	79	54	65				-23	-29	-24	-11	0.744444	0.771654	0.696203	0
4			Ringer							40	0.2336	0.2609				-0.0273			0		67	90	95	127	55	79	53	65				-23	-32	-24	-12	0.744444	0.748031	0.696203	0
4			Ringer							45	0.2061	0.2585				-0.0524			0		70	90	94	127	58	79	64	65				-20	-33	-21	-1	0.777778	0.740157	0.734177	0
4			Ringer							50	0.1974	0.2562				-0.0588			0		80	90	108	127	66	79	68	65				-10	-19	-13	3	0.888889	0.850394	0.835443	0
4			Ringer							55	0.1902	0.2138				-0.0236			0		74	90	99	127	63	79	67	65				-16	-28	-16	2	0.822222	0.779528	0.797468	0
4			Ringer							60	0.1817	0.1738		98		0.0079			0		74	90	101	127	62	79	70	65				-16	-26	-17	5	0.822222	0.795276	0.78481	0
4			Ringer							70	0.162	0.2088				-0.0468			0		66	90	90	127	51	79	65	65				-24	-37	-28	0	0.733333	0.708661	0.64557	0
4			Ringer							80	0.1562	0.2063				-0.0501			0		72	90	98	127	63	79	68	65				-18	-29	-16	3	0.8	0.771654	0.797468	0
4			Ringer							90	0.1584	0.2037		108		-0.0453			0		74	90	99	127	64	79	69	65				-16	-28	-15	4	0.822222	0.779528	0.810127	0
4			Ringer							100	0.1523	0.2012				-0.0489			0		71	90	101	127	56	79	62	65				-19	-26	-23	-3	0.788889	0.795276	0.708861	0
4			Ringer							110	0.1387	0.1611				-0.0224			0		81	90	115	127	63	79	65	65				-9	-12	-16	0	0.9	0.905512	0.797468	0
4			Ringer							120	0.1341	0.1585		123		-0.0244			0		69	90	99	127	53	79	67	65				-21	-28	-26	2	0.766667	0.779528	0.670886	0
4			Ringer							130	0.1661	0.1559				0.0102			0		70	90	96	127	54	79	68	65				-20	-31	-25	3	0.777778	0.755906	0.683544	0
4			Ringer							140	0.1299	0.1532	149	149	50	-0.0233					71	90	100	127	56	79	67	65				-19	-27	-23	2	0.788889	0.787402	0.708861	0
5	0	0	Ringer	55	1	67	1675	30	55.83	0	0	0				0	1		1	2	70	100	103	140	60	83	69	82				-30	-37	-23	-13	0.7	0.735714	0.722892	0
5			Ringer							5	0.0905	0.0762				0.0143			1		81	100	106	140	67	83	65	82				-19	-34	-16	-17	0.81	0.757143	0.807229	0
5			Ringer							10	0.1434	0.1414				0.002			1		86	100	111	140	70	83	64	82				-14	-29	-13	-18	0.86	0.792857	0.843373	0
5			Ringer							15	0.1878	0.1762				0.0116			1		83	100	112	140	67	83	60	82				-17	-28	-16	-22	0.83	0.8	0.807229	0
5			Ringer							20	0.2175	0.1742				0.0433			1		92	100	121	140	73	83	61	82				-8	-19	-10	-21	0.92	0.864286	0.879518	0
5			Ringer							25	0.2451	0.2538				-0.0087			1		77	100	108	140	60	83	64	82				-23	-32	-23	-18	0.77	0.771429	0.722892	0
5			Ringer							30	0.2742	0.2097		102		0.0645			0		78	100	106	140	60	83	67	82				-22	-34	-23	-15	0.78	0.757143	0.722892	0
5			Ringer							35	0.2195	0.1683				0.0512			0		88	100	113	140	75	83	72	82				-12	-27	-8	-10	0.88	0.807143	0.903614	0
5			Ringer							40	0.1899	0.1662				0.0237			0		103	100	137	140	86	83	74	82				3	-3	3	-8	1.03	0.978571	1.03614	0
5			Ringer							45	0.1961	0.1641				0.032			0		92	100	125	140	81	83	75	82				-8	-15	-2	-7	0.92	0.892857	0.975904	0
5			Ringer							50	0.1903	0.1251				0.0652			0		87	100	124	140	82	83	73	82				-13	-16	-1	-9	0.87	0.885714	0.987952	0
5			Ringer							55	0.1552	0.1229				0.0323			0		99	100	125	140	82	83	73	82				-1	-15	-1	-9	0.99	0.892857	0.987952	0
5			Ringer							60	0.1665	0.086		189		0.0805			0		91	100	121	140	76	83	69	82				-9	-19	-7	-13	0.91	0.864286	0.915663	0
5			Ringer							70	0.1593	0.1185				0.0408			0		79	100	111	140	73	83	72	82				-21	-29	-10	-10	0.79	0.792857	0.879518	0
5			Ringer							80	0.1647	0.0816				0.0831			0		90	100	119	140	70	83	68	82				-10	-21	-13	-14	0.9	0.85	0.843373	0
5			Ringer							90	0.1555	0.1141		196		0.0414			0		85	100	113	140	69	83	69	82				-15	-27	-14	-13	0.85	0.807143	0.831325	0
5			Ringer							100	0.1716	0.0772				0.0944			0		84	100	109	140	70	83	72	82				-16	-31	-13	-10	0.84	0.778571	0.843373	0
5			Ringer							110	0.1572	0.0749				0.0823			0		100	100	124	140	84	83	76	82				0	-16	1	-6	1	0.885714	1.01205	0
5			Ringer							120	0.1688	0.0726		213		0.0962			0		88	100	119	140	73	83	74	82				-12	-21	-10	-8	0.88	0.85	0.879518	0
5			Ringer							130	0.1435	0.105				0.0385			0		88	100	113	140	69	83	72	82				-12	-27	-14	-10	0.88	0.807143	0.831325	0
5			Ringer							140	0.1342	0.0681				0.0661			0		86	100	114	140	71	83	73	82				-14	-26	-12	-9	0.86	0.814286	0.855422	0
5			Ringer							150	0.1495	0.0657	234	234	50	0.0838					84	100	110	140	72	83	73	82				-16	-30	-11	-9	0.84	0.785714	0.86747	0
6	0	0	Ringer	71	1	57	1424	30	47.5	0	0	0				0	1		1	2	73	114.5	88	160	60	86	73	73				-41.5	-72	-26	0	0.637555	0.55	0.697674	0
6			Ringer							5	0.0916	0.118				-0.0264			1		115	114.5	160	160	91	86	85	73				0.5	0	5	12	1.00437	1	1.05814	0
6			Ringer							10	0.1546	0.2177				-0.0631			1		105	114.5	153	160	89	86	84	73				-9.5	-7	3	11	0.917031	0.95625	1.03488	0
6			Ringer							15	0.2083	0.254				-0.0457			1		108	114.5	155	160	90	86	82	73				-6.5	-5	4	9	0.943231	0.96875	1.04651	0
6			Ringer							20	0.2381	0.3362				-0.0981			1		113	114.5	158	160	85	86	81	73				-1.5	-2	-1	8	0.9869	0.9875	0.988372	0
6			Ringer							25	0.2857	0.2911				-0.0054			1		102	114.5	143	160	76	86	75	73				-12.5	-17	-10	2	0.89083	0.89375	0.883721	0
6			Ringer							30	0.3274	0.379		34		-0.0516			0		93	114.5	120	160	70	86	68	73				-21.5	-40	-16	-5	0.812227	0.75	0.813953	0
6			Ringer							35	0.3112	0.2876				0.0236			0		84	114.5	115	160	69	86	66	73				-30.5	-45	-17	-7	0.733624	0.71875	0.802326	0
6			Ringer							40	0.2719	0.2858				-0.0139			0		77	114.5	104	160	63	86	65	73				-37.5	-56	-23	-8	0.672489	0.65	0.732558	0
6			Ringer							45	0.269	0.2433				0.0257			0		80	114.5	101	160	64	86	65	73				-34.5	-59	-22	-8	0.69869	0.63125	0.744186	0
6			Ringer							50	0.2738	0.2032				0.0706			0		73	114.5	98	160	66	86	65	73				-41.5	-62	-20	-8	0.637555	0.6125	0.767442	0
6			Ringer							60	0.2299	0.2394				-0.0095			0		69	114.5	90	160	49	86	65	73				-45.5	-70	-37	-8	0.60262	0.5625	0.569767	0
6			Ringer							70	0.2618	0.2375				0.0243			0		67	114.5	90	160	55	86	66	73				-47.5	-70	-31	-7	0.585153	0.5625	0.639535	0
6			Ringer							80	0.2135	0.1974		55		0.0161			0		81	114.5	110	160	70	86	69	73				-33.5	-50	-16	-4	0.707424	0.6875	0.813953	0
6			Ringer							90	0.2132	0.1954				0.0178			0		8	114.5	105	160	66	86	71	73				-106.5	-55	-20	-2	0.069869	0.65625	0.767442	0
6			Ringer							100	0.2273	0.1934				0.0339			0		81	114.5	104	160	66	86	70	73				-33.5	-56	-20	-3	0.707424	0.65	0.767442	0
6			Ringer							110	0.2233	0.1914				0.0319			0		85	114.5	119	160	73	86	70	73				-29.5	-41	-13	-3	0.742358	0.74375	0.848837	0
6			Ringer							120	0.2014	0.1894		76		0.012			0		91	114.5	120	160	71	86	68	73				-23.5	-40	-15	-5	0.79476	0.75	0.825581	0
6			Ringer							130	0.207	0.1874				0.0196			0		109	114.5	139	160	87	86	71	73				-5.5	-21	1	-2	0.951965	0.86875	1.01163	0
6			Ringer							140	0.1913	0.1854				0.0059			0		93	114.5	124	160	77	86	69	73				-21.5	-36	-9	-4	0.812227	0.775	0.895349	0
6			Ringer							150	0.1851	0.1474	91	86	0	0.0377					100	114.5	123	160	78	86	70	73				-14.5	-37	-8	-3	0.873362	0.76875	0.906977	0
7	0	0	Ringer	48	1	78	1950	30	65	0	0	0				0	1		1	1	77	103	99	132	69	89	79	79				-26	-33	-20	0	0.747573	0.75	0.775281	0
7			Ringer							5	0.1481	0.1392				0.0089			1		53	103	78	132	42	89	64	79				-50	-54	-47	-15	0.514563	0.590909	0.47191	0
7			Ringer							10	0.1909	0.2107				-0.0198			1		52	103	73	132	41	89	63	79				-51	-59	-48	-16	0.504854	0.55303	0.460674	0
7			Ringer							15	0.2701	0.2926				-0.0225			1		52	103	68	132	39	89	64	79				-51	-64	-50	-15	0.504854	0.515152	0.438202	0
7			Ringer							20	0.2856	0.3371				-0.0515			1		60	103	74	132	49	89	67	79				-43	-58	-40	-12	0.582524	0.560606	0.550562	0
7			Ringer							25	0.3317	0.3354				-0.0037			1		62	103	82	132	51	89	70	79				-41	-50	-38	-9	0.601942	0.621212	0.573034	0
7			Ringer							30	0.3473	0.3834		71		-0.0361			0		69	103	12	132	50	89	85	79				-34	-120	-39	6	0.669903	0.0909091	0.561798	0
7			Ringer							35	0.2672	0.3318				-0.0646			0		77	103	102	132	60	89	87	79				-26	-30	-29	8	0.747573	0.772727	0.674157	0
7			Ringer							40	0.2642	0.2837				-0.0195			0		76	103	96	132	65	89	87	79				-27	-36	-24	8	0.737864	0.727273	0.730337	0
7			Ringer							45	0.2373	0.2385				-0.0012			0		73	103	120	132	64	89	90	79				-30	-12	-25	11	0.708738	0.909091	0.719101	0
7			Ringer							50	0.1969	0.2365				-0.0396			0		77	103	88	132	50	89	81	79				-26	-44	-39	2	0.747573	0.666667	0.561798	0
7			Ringer							55	0.2132	0.2346				-0.0214			0		64	103	76	132	50	89	80	79				-39	-56	-39	1	0.621359	0.575758	0.561798	0
7			Ringer							60	0.2407	0.1921				0.0486			0		53	103	83	132	41	89	77	79				-50	-49	-48	-2	0.514563	0.628788	0.460674	0
7			Ringer							70	0.2061	0.2306				-0.0245			0		50	103	70	132	41	89	64	79				-53	-62	-48	-15	0.485437	0.530303	0.460674	0
7			Ringer							80	0.1749	0.1881				-0.0132			0		60	103	85	132	47	89	73	79				-43	-47	-42	-6	0.582524	0.643939	0.52809	0
7			Ringer							90	0.1457	0.1861		74		-0.0404			0		58	103	94	132	36	89	71	79				-45	-38	-53	-8	0.563107	0.712121	0.404494	0
7			Ringer							100	0.1683	0.1461				0.0222			0		87	103	101	132	63	89	71	79				-16	-31	-26	-8	0.84466	0.765152	0.707865	0
7			Ringer							110	0.1747	0.1819				-0.0072			0		78	103	105	132	67	89	88	79				-25	-27	-22	9	0.757282	0.795455	0.752809	0
7			Ringer							120	0.1423	0.1062		163		0.0361			0		81	103	106	132	70	89	85	79				-22	-26	-19	6	0.786408	0.80303	0.786517	0
7			Ringer							130	0.1132	0.104				0.0092			0		95	103	118	132	80	89	90	79				-8	-14	-9	11	0.92233	0.893939	0.898876	0
7			Ringer							140	0.0823	0.1018				-0.0195			0		89	103	114	132	74	89	80	79				-14	-18	-15	1	0.864078	0.863636	0.831461	0
7			Ringer							150	0.1138	0.0995	231	231	50	0.0143					100	103	130	132	87	89	95	79				-3	-2	-2	16	0.970874	0.984848	0.977528	0
8	0	0	Ringer	41	1	77	1924	30	64	0	0	0				0	1		1	1	81	114.5	100	138.5	71	89	74.5	77				-33.5	-38.5	-18	-2.5	0.707424	0.722022	0.797753	0
8			Ringer							5	0.0279	0.0842				-0.0563			1		80	114.5	104	138.5	65	89	63	77				-34.5	-34.5	-24	-14	0.69869	0.750903	0.730337	0
8			Ringer							10	0.0831	0.1147				-0.0316			1		75	114.5	104	138.5	62	89	64	77				-39.5	-34.5	-27	-13	0.655022	0.750903	0.696629	0
8			Ringer							15	0.1191	0.1133				0.0058			1		71	114.5	99	138.5	55	89	63	77				-43.5	-39.5	-34	-14	0.620087	0.714801	0.617978	0
8			Ringer							20	0.1372	0.1457				-0.0085			1		75	114.5	95	138.5	62	89	63	77				-39.5	-43.5	-27	-14	0.655022	0.685921	0.696629	0
8			Ringer							25	0.147	0.1444				0.0026			1		83	114.5	106	138.5	71	89	64	77				-31.5	-32.5	-18	-13	0.724891	0.765343	0.797753	0
8			Ringer							30	0.1392	0.179		205		-0.0398			0		72	114.5	105	138.5	55	89	62	77				-42.5	-33.5	-34	-15	0.628821	0.758123	0.617978	0
8			Ringer							35	0.1402	0.1777				-0.0375			0		77	114.5	102	138.5	60	89	64	77				-37.5	-36.5	-29	-13	0.672489	0.736462	0.674157	0
8			Ringer							45	0.1151	0.2146				-0.0995			0		80	114.5	105	138.5	59	89	70	77				-34.5	-33.5	-30	-7	0.69869	0.758123	0.662921	0
8			Ringer							50	0.099	0.1391				-0.0401			0		84	114.5	109	138.5	64	89	78	77				-30.5	-29.5	-25	1	0.733624	0.787004	0.719101	0
8			Ringer							55	0.0751	0.1038				-0.0287			0		84	114.5	109	138.5	67	89	80	77				-30.5	-29.5	-22	3	0.733624	0.787004	0.752809	0
8			Ringer							60	0.08	0.1024		390		-0.0224			0		90	114.5	113	138.5	75	89	77	77				-24.5	-25.5	-14	0	0.786026	0.815884	0.842697	0
8			Ringer							70	0.0525	0.101				-0.0485			0		95	114.5	119	138.5	81	89	84	77				-19.5	-19.5	-8	7	0.829694	0.859206	0.910112	0
8			Ringer							80	0.0472	0.0676				-0.0204			0		86	114.5	108	138.5	70	89	83	77				-28.5	-30.5	-19	6	0.751092	0.779783	0.786517	0
8			Ringer							90	0.0227	0.0661		408		-0.0434			0		79	114.5	101	138.5	64	89	80	77				-35.5	-37.5	-25	3	0.689956	0.729242	0.719101	0
8			Ringer							100	0.0099	0.0646				-0.0547			0		93	114.5	116	138.5	82	89	85	77				-21.5	-22.5	-7	8	0.812227	0.837545	0.921348	0
8			Ringer							110	0.0294	0.0631				-0.0337			0		68	114.5	92	138.5	54	89	74	77				-46.5	-46.5	-35	-3	0.593886	0.66426	0.606742	0
8			Ringer							120	0.0298	0.0936		417		-0.0638			0		72	114.5	89	138.5	62	89	73	77				-42.5	-49.5	-27	-4	0.628821	0.642599	0.696629	0
8			Ringer							130	0.0302	0.0921				-0.0619			0		95	114.5	116	138.5	84	89	73	77				-19.5	-22.5	-5	-4	0.829694	0.837545	0.94382	0
8			Ringer							140	-0.0033	0.0907				-0.094			0		84	114.5	111	138.5	74	89	74	77				-30.5	-27.5	-15	-3	0.733624	0.801444	0.831461	0
8			Ringer							150	-0.0084	0.0892	474	474	200	-0.0976					89	114.5	105	138.5	77	89	74	77				-25.5	-33.5	-12	-3	0.777293	0.758123	0.865169	0
9	0	0	Ringer	56	1	60	1500	30	50	0	0	0				0	1		1	2	70	77	93	100	57.5	73	63	76				-7	-7	-15.5	-13	0.909091	0.93	0.787671	0
9			Ringer							5	0.1038	0.0715				0.0323			1		59	77	82	100	43	73	61	76				-18	-18	-30	-15	0.766234	0.82	0.589041	0
9			Ringer							10	0.1683	0.168				0.0003			1		64	77	81	100	54	73	61	76				-13	-19	-19	-15	0.831169	0.81	0.739726	0
9			Ringer							15	0.2284	0.2424				-0.014			1		65	77	84	100	51	73	57	76				-12	-16	-22	-19	0.844156	0.84	0.69863	0
9			Ringer							20	0.2755	0.2818				-0.0063			1		58	77	86	100	52	73	54	76				-19	-14	-21	-22	0.753247	0.86	0.712329	0
9			Ringer							25	0.3017	0.278				0.0237			1		67	77	88	100	54	73	58	76				-10	-12	-19	-18	0.87013	0.88	0.739726	0
9			Ringer							30	0.3153	0.3206		9		-0.0053			0		65	77	89	100	52	73	56	76				-12	-11	-21	-20	0.844156	0.89	0.712329	0
9			Ringer							35	0.2758	0.2705				0.0053			0		73	77	90	100	62	73	58	76				-4	-10	-11	-18	0.948052	0.9	0.849315	0
9			Ringer							40	0.2402	0.2666				-0.0264			0		74	77	102	100	46	73	67	76				-3	2	-27	-9	0.961039	1.02	0.630137	0
9			Ringer							45	0.2295	0.2194				0.0101			0		80	77	111	100	60	73	67	76				3	11	-13	-9	1.03896	1.11	0.821918	0
9			Ringer							50	0.1994	0.1748				0.0246			0		74	77	95	100	62	73	63	76				-3	-5	-11	-13	0.961039	0.95	0.849315	0
9			Ringer							55	0.2219	0.1706				0.0513			0		69	77	88	100	57	73	60	76				-8	-12	-16	-16	0.896104	0.88	0.780822	0
9			Ringer							60	0.189	0.1284		50		0.0606			0		70	77	92	100	52	73	59	76				-7	-8	-21	-17	0.909091	0.92	0.712329	0
9			Ringer							70	0.1789	0.1239				0.055			0		76	77	92	100	63	73	61	76				-1	-8	-10	-15	0.987013	0.92	0.863014	0
9			Ringer							80	0.1509	0.1195				0.0314			0		75	77	93	100	64	73	60	76				-2	-7	-9	-16	0.974026	0.93	0.876712	0
9			Ringer							90	0.1521	0.0793		85		0.0728			0		78	77	95	100	68	73	60	76				1	-5	-5	-16	1.01299	0.95	0.931507	0
9			Ringer							100	0.1511	0.1103				0.0408			0		69	77	88	100	58	73	61	76				-8	-12	-15	-15	0.896104	0.88	0.794521	0
9			Ringer							110	0.1292	0.07				0.0592			0		66	77	83	100	57	73	59	76				-11	-17	-16	-17	0.857143	0.83	0.780822	0
9			Ringer							120	0.1143	0.1009		95		0.0134			0		65	77	82	100	56	73	58	76				-12	-18	-17	-18	0.844156	0.82	0.767123	0
9			Ringer							130	0.1227	0.0605				0.0622			0		64	77	84	100	54	73	58	76				-13	-16	-19	-18	0.831169	0.84	0.739726	0
9			Ringer							140	0.1292	0.0557				0.0735			0		65	77	87	100	54	73	72	76				-12	-13	-19	-4	0.844156	0.87	0.739726	0
9			Ringer							150	0.1314	0.0508	106	106	150	0.0806					79	77	79	100	51	73	48	76				2	-21	-22	-28	1.02597	0.79	0.69863	0
10	0	0	Ringer	73	0	77	1924	30	64	0	0	0				0	1		1	2	76	135	86	168	70	119	75	75				-59	-82	-49	0	0.562963	0.511905	0.588235	0
10			Ringer							5	0.0316	0.0422				-0.0106			1		91	135	107	168	79	119	75	75				-44	-61	-40	0	0.674074	0.636905	0.663866	0
10			Ringer							10	0.0736	0.0992				-0.0256			1		92	135	107	168	79	119	71	75				-43	-61	-40	-4	0.681481	0.636905	0.663866	0
10			Ringer							15	0.1106	0.0966				0.014			1		87	135	112	168	77	119	68	75				-48	-56	-42	-7	0.644444	0.666667	0.647059	0
10			Ringer							20	0.1359	0.1264				0.0095			1		92	135	112	168	77	119	66	75				-43	-56	-42	-9	0.681481	0.666667	0.647059	0
10			Ringer							25	0.1745	0.1583				0.0162			1		93	135	111	168	81	119	65	75				-42	-57	-38	-10	0.688889	0.660714	0.680672	0
10			Ringer							30	0.2146	0.1924				0.0222			0		91	135	114	168	78	119	62	75				-44	-54	-41	-13	0.674074	0.678571	0.655462	0
10			Ringer							35	0.1922	0.1899				0.0023			0		89	135	109	168	75	119	63	75				-46	-59	-44	-12	0.659259	0.64881	0.630252	0
10			Ringer							40	0.1851	0.1508				0.0343			0		85	135	108	168	72	119	67	75				-50	-60	-47	-8	0.62963	0.642857	0.605042	0
10			Ringer							45	0.1348	0.1138				0.021			0		86	135	108	168	73	119	63	75				-49	-60	-46	-12	0.637037	0.642857	0.613445	0
10			Ringer							50	0.1349	0.1111				0.0238			0		98	135	116	168	87	119	77	75				-37	-52	-32	2	0.725926	0.690476	0.731092	0
10			Ringer							55	0.1538	0.1084				0.0454			0		102	135	123	168	87	119	71	75				-33	-45	-32	-4	0.755556	0.732143	0.731092	0
10			Ringer							60	0.1328	0.1057		7		0.0271			0		84	135	107	168	73	119	68	75				-51	-61	-46	-7	0.622222	0.636905	0.613445	0
10			Ringer							70	0.1031	0.103				0.0001			0		84	135	104	168	72	119	66	75				-51	-64	-47	-9	0.622222	0.619048	0.605042	0
10			Ringer							80	0.0918	0.0678				0.024			0		89	135	107	168	73	119	68	75				-46	-61	-46	-7	0.659259	0.636905	0.613445	0
10			Ringer							90	0.1167	0.065		15		0.0517			0		96	135	117	168	81	119	67	75				-39	-51	-38	-8	0.711111	0.696429	0.680672	0
10			Ringer							100	0.1079	0.0947				0.0132			0		85	135	103	168	73	119	64	75				-50	-65	-46	-11	0.62963	0.613095	0.613445	0
10			Ringer							110	0.1128	0.0919		17		0.0209			0		78	135	101	168	69	119	61	75				-57	-67	-50	-14	0.577778	0.60119	0.579832	0
10			Ringer							120	0.1404	0.0892				0.0512			0		80	135	99	168	69	119	61	75				-55	-69	-50	-14	0.592593	0.589286	0.579832	0
10			Ringer							130	0.1129	0.0539				0.059			0		89	135	113	168	80	119	68	75				-46	-55	-39	-7	0.659259	0.672619	0.672269	0
10			Ringer							140	0.1179	0.051				0.0669			0		79	135	97	168	71	119	61	75				-56	-71	-48	-14	0.585185	0.577381	0.596639	0
10			Ringer							150	0.1063	0.0481	54	54	180	0.0582					61	135	76	168	53	119	60	75				-74	-92	-66	-15	0.451852	0.452381	0.445378	0
11	0	0	Ringer	29	1	62	1550	30	51.6	0	0	0				0	1		1	1	77	112	106	137	63	93	74.5	77				-35	-31	-30	-2.5	0.6875	0.773723	0.677419	0
11			Ringer							5	0.087	0.1211				-0.0341			1		75	112	101	137	59	93	70	77				-37	-36	-34	-7	0.669643	0.737226	0.634409	0
11			Ringer							10	0.1824	0.1768				0.0056			1		68	112	99	137	54	93	66	77				-44	-38	-39	-11	0.607143	0.722628	0.580645	0
11			Ringer							15	0.2214	0.2393				-0.0179			1		61	112	91	137	49	93	66	77				-51	-46	-44	-11	0.544643	0.664234	0.526882	0
11			Ringer							20	0.2467	0.3096				-0.0629			1		61	112	88	137	45	93	60	77				-51	-49	-48	-17	0.544643	0.642336	0.483871	0
11			Ringer							25	0.288	0.3467				-0.0587			1		56	112	99	137	44	93	60	77				-56	-38	-49	-17	0.5	0.722628	0.473118	0
11			Ringer							30	0.3064	0.3864		29		-0.08			0		59	112	86	137	45	93	57	77				-53	-51	-48	-20	0.526786	0.627737	0.483871	0
11			Ringer							35	0.301	0.3409				-0.0399			0		51	112	76	137	39	93	50	77				-61	-61	-54	-27	0.455357	0.554745	0.419355	0
11			Ringer							40	0.2764	0.2978				-0.0214			0		62	112	76	137	45	93	48	77				-50	-61	-48	-29	0.553571	0.554745	0.483871	0
11			Ringer							45	0.2162	0.2569				-0.0407			0		64	112	88	137	50	93	50	77				-48	-49	-43	-27	0.571429	0.642336	0.537634	0
11			Ringer							50	0.1949	0.2179				-0.023			0		36	112	73	137	38	93	49	77				-76	-64	-55	-28	0.321429	0.532847	0.408602	0
11			Ringer							55	0.2028	0.2146				-0.0118			0		57	112	87	137	39	93	58	77				-55	-50	-54	-19	0.508929	0.635036	0.419355	0
11			Ringer							60	0.1996	0.2113		77		-0.0117			0		53	112	83	137	39	93	60	77				-59	-54	-54	-17	0.473214	0.605839	0.419355	0
11			Ringer							70	0.1755	0.1741				0.0014			0		61	112	87	137	46	93	67	77				-51	-50	-47	-10	0.544643	0.635036	0.494624	0
11			Ringer							80	0.1516	0.1387				0.0129			0		60	112	83	137	49	93	68	77				-52	-54	-44	-9	0.535714	0.605839	0.526882	0
11			Ringer							90	0.1802	0.1671		128		0.0131			0		54	112	84	137	46	93	60	77				-58	-53	-47	-17	0.482143	0.613139	0.494624	0
11			Ringer							100	0.1815	0.1635				0.018			0		65	112	91	137	49	93	65	77				-47	-46	-44	-12	0.580357	0.664234	0.526882	0
11			Ringer							110	0.1602	0.16				0.0002			0		64	112	91	137	48	93	71	77				-48	-46	-45	-6	0.571429	0.664234	0.516129	0
11			Ringer							120	0.1598	0.1564		144		0.0034			0		57	112	98	137	33	93	72	77				-55	-39	-60	-5	0.508929	0.715328	0.354839	0
11			Ringer							130	0.164	0.1528				0.0112			0		62	112	94	137	45	93	76	77				-50	-43	-48	-1	0.553571	0.686131	0.483871	0
11			Ringer							140	0.1561	0.1492				0.0069			0		72	112	113	137	56	93	83	77				-40	-24	-37	6	0.642857	0.824818	0.602151	0
11			Ringer							150	0.1275	0.1136	103	146	100	0.0139					72	112	103	137	62	93	86	77				-40	-34	-31	9	0.642857	0.751825	0.666667	0
12	0	0	Ringer	50	1	65	1624	30	54	0	0	0				0	1		1	2	63.5	96	85	119	54	86	54.5	60				-32.5	-34	-32	-5.5	0.661458	0.714286	0.627907	0
12			Ringer							5	0.1059	0.0752				0.0307			1		70	96	88	119	60	86	43	60				-26	-31	-26	-17	0.729167	0.739496	0.697674	0
12			Ringer							10	0.1184	0.1317				-0.0133			1		66	96	100	119	55	86	71	60				-30	-19	-31	11	0.6875	0.840336	0.639535	0
12			Ringer							15	0.1935	0.1954				-0.0019			1		67	96	86	119	59	86	61	60				-29	-33	-27	1	0.697917	0.722689	0.686047	0
12			Ringer							20	0.236	0.2288				0.0072			1		65	96	86	119	56	86	46	60				-31	-33	-30	-14	0.677083	0.722689	0.651163	0
12			Ringer							25	0.2607	0.3058				-0.0451			1		66	96	89	119	56	86	56	60				-30	-30	-30	-4	0.6875	0.747899	0.651163	0
12			Ringer							30	0.2742	0.3029		55		-0.0287			0		61	96	86	119	52	86	56	60				-35	-33	-34	-4	0.635417	0.722689	0.604651	0
12			Ringer							35	0.2419	0.2199				0.022			0		53	96	75	119	42	86	61	60				-43	-44	-44	1	0.552083	0.630252	0.488372	0
12			Ringer							40	0.215	0.2167				-0.0017			0		52	96	76	119	46	86	57	60				-44	-43	-40	-3	0.541667	0.638655	0.534884	0
12			Ringer							45	0.1973	0.1426				0.0547			0		64	96	85	119	52	86	52	60				-32	-34	-34	-8	0.666667	0.714286	0.604651	0
12			Ringer							50	0.1438	0.1392				0.0046			0		68	96	85	119	58	86	55	60				-28	-34	-28	-5	0.708333	0.714286	0.674419	0
12			Ringer							55	0.1399	0.1033				0.0366			0		68	96	90	119	54	86	67	60				-28	-29	-32	7	0.708333	0.756303	0.627907	0
12			Ringer							60	0.1344	0.1323		172		0.0021			0		64	96	94	119	37	86	56	60				-32	-25	-49	-4	0.666667	0.789916	0.430233	0
12			Ringer							70	0.1101	0.0656				0.0445			0		49	96	74	119	38	86	50	60				-47	-45	-48	-10	0.510417	0.621849	0.44186	0
12			Ringer							80	0.1116	0.0619				0.0497			0		83	96	102	119	72	86	53	60				-13	-17	-14	-7	0.864583	0.857143	0.837209	0
12			Ringer							90	0.1023	0.089		236		0.0133			0		113	96	129	119	105	86	54	60				17	10	19	-6	1.17708	1.08403	1.22093	0
12			Ringer							100	0.1038	0.0546				0.0492			0		77	96	10	119	66	86	55	60				-19	-109	-20	-5	0.802083	0.0840336	0.767442	0
12			Ringer							110	0.1022	0.0817				0.0205			0		82	96	101	119	67	86	50	60				-14	-18	-19	-10	0.854167	0.848739	0.77907	0
12			Ringer							120	0.0786	0.078		268		0.0006			0		92	96	115	119	80	86	56	60				-4	-4	-6	-4	0.958333	0.966387	0.930233	0
12			Ringer							130	0.1309	0.0744				0.0565			0		91	96	116	119	76	86	67	60				-5	-3	-10	7	0.947917	0.97479	0.883721	0
12			Ringer							140	0.1015	0.1032				-0.0017			0		87	96	101	119	79	86	56	60				-9	-18	-7	-4	0.90625	0.848739	0.918605	0
12			Ringer							150	0.0785	0.067	296	296	175	0.0115					72	96	97	119	62	86	69	60				-24	-22	-24	9	0.75	0.815126	0.72093	0
13	0	0	Ringer	59	1	63	1575	30	52.5	0	0	0				0	1		1	1	77	121	106	137	63	93	73.5	103				-44	-31	-30	-29.5	0.636364	0.773723	0.677419	0
13			Ringer							5	0.1653	0.1629				0.0024			1		75	121	101	137	59	93	67	103				-46	-36	-34	-36	0.619835	0.737226	0.634409	0
13			Ringer							10	0.1954	0.2657				-0.0703			1		68	121	99	137	54	93	62	103				-53	-38	-39	-41	0.561983	0.722628	0.580645	0
13			Ringer							15	0.2788	0.3025				-0.0237			1		61	121	91	137	49	93	57	103				-60	-46	-44	-46	0.504132	0.664234	0.526882	0
13			Ringer							20	0.3045	0.3419				-0.0374			1		61	121	88	137	45	93	55	103				-60	-49	-48	-48	0.504132	0.642336	0.483871	0
13			Ringer							25	0.362	0.4325				-0.0705			1		56	121	99	137	44	93	45	103				-65	-38	-49	-58	0.46281	0.722628	0.473118	0
13			Ringer							30	0.394	0.4298		6		-0.0358			0		59	121	86	137	45	93	47	103				-62	-51	-48	-56	0.487603	0.627737	0.483871	0
13			Ringer							35	0.3908	0.4271				-0.0363			0		51	121	76	137	39	93	58	103				-70	-61	-54	-45	0.421488	0.554745	0.419355	0
13			Ringer							40	0.3208	0.3761				-0.0553			0		62	121	76	137	45	93	56	103				-59	-61	-48	-47	0.512397	0.554745	0.483871	0
13			Ringer							45	0.295	0.3281				-0.0331			0		64	121	88	137	50	93	59	103				-57	-49	-43	-44	0.528926	0.642336	0.537634	0
13			Ringer							50	0.2584	0.3252				-0.0668			0		36	121	73	137	38	93	65	103				-85	-64	-55	-38	0.297521	0.532847	0.408602	0
13			Ringer							55	0.231	0.2799				-0.0489			0		57	121	87	137	39	93	65	103				-64	-50	-54	-38	0.471074	0.635036	0.419355	0
13			Ringer							60	0.2151	0.2769		34		-0.0618			0		53	121	83	137	39	93	67	103				-68	-54	-54	-36	0.438017	0.605839	0.419355	0
13			Ringer							70	0.1637	0.234				-0.0703			0		61	121	87	137	46	93	65	103				-60	-50	-47	-38	0.504132	0.635036	0.494624	0
13			Ringer							80	0.1711	0.1934				-0.0223			0		60	121	83	137	49	93	58	103				-61	-54	-44	-45	0.495868	0.605839	0.526882	0
13			Ringer							90	0.184	0.2275		69		-0.0435			0		54	121	84	137	46	93	56	103				-67	-53	-47	-47	0.446281	0.613139	0.494624	0
13			Ringer							100	0.1844	0.2243				-0.0399			0		65	121	91	137	49	93	62	103				-56	-46	-44	-41	0.53719	0.664234	0.526882	0
13			Ringer							110	0.1968	0.1836				0.0132			0		64	121	91	137	48	93	59	103				-57	-46	-45	-44	0.528926	0.664234	0.516129	0
13			Ringer							120	0.2286	0.2176		94		0.011			0		57	121	98	137	33	93	56	103				-64	-39	-60	-47	0.471074	0.715328	0.354839	0
13			Ringer							130	0.2234	0.2144				0.009			0		62	121	94	137	45	93	66	103				-59	-43	-48	-37	0.512397	0.686131	0.483871	0
13			Ringer							140	0.2126	0.211				0.0016			0		72	121	113	137	56	93	62	103				-49	-24	-37	-41	0.595041	0.824818	0.602151	0
13			Ringer							150	0.1841	0.2077	118	118	100	-0.0236					72	121	103	137	62	93	57	103				-49	-34	-31	-46	0.595041	0.751825	0.666667	0
14	0	0	Ringer	58	1	55	1375	30	45.8	0	0	0				0	1		1	2	70	82.5	82	106.5	64	73	84	75.5				-12.5	-24.5	-9	8.5	0.848485	0.769953	0.876712	0
14			Ringer							5	0.1256	0.1109				0.0147			1		63	82.5	78	106.5	55	73	75	75.5				-19.5	-28.5	-18	-0.5	0.763636	0.732394	0.753425	0
14			Ringer							10	0.1733	0.1386				0.0347			1		66	82.5	77	106.5	57	73	71	75.5				-16.5	-29.5	-16	-4.5	0.8	0.723005	0.780822	0
14			Ringer							15	0.2351	0.2069				0.0282			1		61	82.5	74	106.5	55	73	66	75.5				-21.5	-32.5	-18	-9.5	0.739394	0.694836	0.753425	0
14			Ringer							20	0.2312	0.242				-0.0108			1		64	82.5	82	106.5	53	73	62	75.5				-18.5	-24.5	-20	-13.5	0.775758	0.769953	0.726027	0
14			Ringer							25	0.2638	0.2364				0.0274			1		65	82.5	83	106.5	55	73	74	75.5				-17.5	-23.5	-18	-1.5	0.787879	0.779343	0.753425	0
14			Ringer							30	0.2818	0.3212		8		-0.0394			0		64	82.5	77	106.5	56	73	71	75.5				-18.5	-29.5	-17	-4.5	0.775758	0.723005	0.767123	0
14			Ringer							35	0.2302	0.1845				0.0457			0		67	82.5	85	106.5	57	73	79	75.5				-15.5	-21.5	-16	3.5	0.812121	0.798122	0.780822	0
14			Ringer							40	0.1898	0.1786				0.0112			0		72	82.5	87	106.5	65	73	80	75.5				-10.5	-19.5	-8	4.5	0.872727	0.816901	0.890411	0
14			Ringer							45	0.2342	0.1342				0.1			0		75	82.5	88	106.5	67	73	83	75.5				-7.5	-18.5	-6	7.5	0.909091	0.826291	0.917808	0
14			Ringer							50	0.1864	0.1662				0.0202			0		75	82.5	13	106.5	67	73	80	75.5				-7.5	-93.5	-6	4.5	0.909091	0.122066	0.917808	0
14			Ringer							55	0.1933	0.1217				0.0716			0		67	82.5	91	106.5	53	73	84	75.5				-15.5	-15.5	-20	8.5	0.812121	0.85446	0.726027	0
14			Ringer							60	0.2071	0.1152		23		0.0919			0		71	82.5	93	106.5	64	73	81	75.5				-11.5	-13.5	-9	5.5	0.860606	0.873239	0.876712	0
14			Ringer							70	0.205	0.147				0.058			0		77	82.5	87	106.5	67	73	80	75.5				-5.5	-19.5	-6	4.5	0.933333	0.816901	0.917808	0
14			Ringer							80	0.1701	0.1022				0.0679			0		77	82.5	89	106.5	69	73	80	75.5				-5.5	-17.5	-4	4.5	0.933333	0.835681	0.945205	0
14			Ringer							90	0.1679	0.0595		32		0.1084			0		71	82.5	91	106.5	64	73	84	75.5				-11.5	-15.5	-9	8.5	0.860606	0.85446	0.876712	0
14			Ringer							100	0.1991	0.0525				0.1466			0		72	82.5	88	106.5	54	73	83	75.5				-10.5	-18.5	-19	7.5	0.872727	0.826291	0.739726	0
14			Ringer							110	0.1816	0.0814				0.1002			0		61	82.5	81	106.5	57	73	82	75.5				-21.5	-25.5	-16	6.5	0.739394	0.760563	0.780822	0
14			Ringer							120	0.1874	0.0745		43		0.1129			0		64	82.5	84	106.5	56	73	81	75.5				-18.5	-22.5	-17	5.5	0.775758	0.788732	0.767123	0
14			Ringer							130	0.1933	0.0674				0.1259			0		65	82.5	81	106.5	59	73	78	75.5				-17.5	-25.5	-14	2.5	0.787879	0.760563	0.808219	0
14			Ringer							140	0.168	0.0602				0.1078			0		65	82.5	81	106.5	57	73	79	75.5				-17.5	-25.5	-16	3.5	0.787879	0.760563	0.780822	0
14			Ringer							150	0.161	0.0913	52	52	500	0.0697					70	82.5	84	106.5	62	73	73	75.5				-12.5	-22.5	-11	-2.5	0.848485	0.788732	0.849315	0
15	0	0	Ringer	53	1	55	1375	30	45.8	0	0	0				0	1		1	2	79	105	118	145	65	95	60	71				-26	-27	-30	-11	0.752381	0.813793	0.684211	0
15			Ringer							5	0.0595	0.1056				-0.0461			1		82	105	105	145	65	95	66	71				-23	-40	-30	-5	0.780952	0.724138	0.684211	0
15			Ringer							10	0.1021	0.1324				-0.0303			1		75	105	99	145	67	95	64	71				-30	-46	-28	-7	0.714286	0.682759	0.705263	0
15			Ringer							15	0.1795	0.1611				0.0184			1		79	105	106	145	64	95	64	71				-26	-39	-31	-7	0.752381	0.731034	0.673684	0
15			Ringer							20	0.2139	0.2299				-0.016			1		84	105	107	145	65	95	62	71				-21	-38	-30	-9	0.8	0.737931	0.684211	0
15			Ringer							25	0.2277	0.2657				-0.038			1		85	105	113	145	67	95	61	71				-20	-32	-28	-10	0.809524	0.77931	0.705263	0
15			Ringer							30	0.2233	0.2612		82		-0.0379			0		85	105	112	145	71	95	63	71				-20	-33	-24	-8	0.809524	0.772414	0.747368	0
15			Ringer							35	0.2055	0.2567				-0.0512			0		74	105	97	145	60	95	64	71				-31	-48	-35	-7	0.704762	0.668966	0.631579	0
15			Ringer							40	0.1476	0.1383				0.0093			0		87	105	117	145	67	95	68	71				-18	-28	-28	-3	0.828571	0.806897	0.705263	0
15			Ringer							45	0.1136	0.1333				-0.0197			0		95	105	115	145	80	95	67	71				-10	-30	-15	-4	0.904762	0.793103	0.842105	0
15			Ringer							50	0.0808	0.1283				-0.0475			0		85	105	117	145	68	95	66	71				-20	-28	-27	-5	0.809524	0.806897	0.715789	0
15			Ringer							55	0.0932	0.1232				-0.03			0		106	105	146	145	81	95	68	71				1	1	-14	-3	1.00952	1.0069	0.852632	0
15			Ringer							60	0.0559	0.0527		210		0.0032			0		89	105	119	145	72	95	68	71				-16	-26	-23	-3	0.847619	0.82069	0.757895	0
15			Ringer							70	0.0537	0.0471				0.0066			0		102	105	134	145	78	95	67	71				-3	-11	-17	-4	0.971429	0.924138	0.821053	0
15			Ringer							80	0.0258	0.0115				0.0143			0		91	105	119	145	71	95	65	71				-14	-26	-24	-6	0.866667	0.82069	0.747368	0
15			Ringer							90	0.0747	0.0057		293		0.069			0		103	105	141	145	85	95	68	71				-2	-4	-10	-3	0.980952	0.972414	0.894737	0
15			Ringer							100	0.0477	0.0299				0.0178			0		101	105	125	145	75	95	68	71				-4	-20	-20	-3	0.961905	0.862069	0.789474	0
15			Ringer							110	0.0555	0.0242				0.0313			0		100	105	149	145	89	95	66	71				-5	4	-6	-5	0.952381	1.02759	0.936842	0
15			Ringer							120	0.0382	-0.0117		336		0.0499			0		100	105	127	145	82	95	65	71				-5	-18	-13	-6	0.952381	0.875862	0.863158	0
15			Ringer							130	0.0387	0.0441				-0.0054			0		93	105	126	145	78	95	62	71				-12	-19	-17	-9	0.885714	0.868966	0.821053	0
15			Ringer							140	0.0217	0.0065	359	349	200	0.0152					91	105	113	145	76	95	61	71				-14	-32	-19	-10	0.866667	0.77931	0.8	0
16	0	0	Ringer	35	1	58	1449	30	48.3	0	0	0				0	1		1	1	68	113	89	141	54	91	72	77				-45	-52	-37	-5	0.60177	0.631206	0.593407	0
16			Ringer							5	0.1153	0.0798				0.0355			1		59	113	84	141	48	91	68	77				-54	-57	-43	-9	0.522124	0.595745	0.527473	0
16			Ringer							10	0.1733	0.1402				0.0331			1		58	113	83	141	48	91	64	77				-55	-58	-43	-13	0.513274	0.588652	0.527473	0
16			Ringer							15	0.242	0.2092				0.0328			1		52	113	77	141	42	91	61	77				-61	-64	-49	-16	0.460177	0.546099	0.461538	0
16			Ringer							20	0.2859	0.2451				0.0408			1		58	113	84	141	49	91	55	77				-55	-57	-42	-22	0.513274	0.595745	0.538462	0
16			Ringer							25	0.3429	0.284				0.0589			1		59	113	83	141	44	91	55	77				-54	-58	-47	-22	0.522124	0.588652	0.483516	0
16			Ringer							30	0.3414	0.3261		55		0.0153			0		55	113	78	141	42	91	53	77				-58	-63	-49	-24	0.486726	0.553191	0.461538	0
16			Ringer							35	0.3121	0.2747				0.0374			0		50	113	69	141	38	91	52	77				-63	-72	-53	-25	0.442478	0.489362	0.417582	0
16			Ringer							40	0.3157	0.1853				0.1304			0		57	113	83	141	45	91	54	77				-56	-58	-46	-23	0.504425	0.588652	0.494505	0
16			Ringer							45	0.2668	0.1418				0.125			0		63	113	88	141	44	91	64	77				-50	-53	-47	-13	0.557522	0.624113	0.483516	0
16			Ringer							50	0.2015	0.1364				0.0651			0		65	113	90	141	51	91	65	77				-48	-51	-40	-12	0.575221	0.638298	0.56044	0
16			Ringer							55	0.2149	0.131				0.0839			0		69	113	88	141	55	91	67	77				-44	-53	-36	-10	0.610619	0.624113	0.604396	0
16			Ringer							60	0.1763	0.1254		180		0.0509			0		65	113	94	141	54	91	67	77				-48	-47	-37	-10	0.575221	0.666667	0.593407	0
16			Ringer							70	0.1457	0.0839				0.0618			0		64	113	89	141	52	91	67	77				-49	-52	-39	-10	0.566372	0.631206	0.571429	0
16			Ringer							80	0.146	0.0781				0.0679			0		60	113	88	141	43	91	68	77				-53	-53	-48	-9	0.530973	0.624113	0.472527	0
16			Ringer							90	0.1518	0.0722		211		0.0796			0		62	113	85	141	57	91	69	77				-51	-56	-34	-8	0.548673	0.602837	0.626374	0
16			Ringer							100	0.1599	0.1022				0.0577			0		51	113	83	141	53	91	75	77				-62	-58	-38	-2	0.451327	0.588652	0.582418	0
16			Ringer							110	0.1874	0.0964				0.091			0		55	113	79	141	47	91	64	77				-58	-62	-44	-13	0.486726	0.560284	0.516484	0
16			Ringer							120	0.1788	0.0905				0.0883			0		60	113	86	141	48	91	64	77				-53	-55	-43	-13	0.530973	0.609929	0.527473	0
16			Ringer							130	0.1942	0.0845				0.1097			0		55	113	79	141	45	91	65	77				-58	-62	-46	-12	0.486726	0.560284	0.494505	0
16			Ringer							140	0.2195	0.0785				0.141			0		56	113	81	141	44	91	64	77				-57	-60	-47	-13	0.495575	0.574468	0.483516	0
16			Ringer							150	0.1689	0.0724	266	232	100	0.0965					69	113	97	141	58	91	62	77				-44	-44	-33	-15	0.610619	0.687943	0.637363	0
17	0	0	Ringer	36	1	75	1874	30	62.5	0	0	0				0	1		1	1	79	93	102	136	67	67	91	91				-14	-34	0	0	0.849462	0.75	1	0
17			Ringer							5	0.1205	0.0984				0.0221			1		56	93	80	136	44	67	69	91				-37	-56	-23	-22	0.602151	0.588235	0.656716	0
17			Ringer							10	0.1855	0.1953				-0.0098			1		63	93	88	136	46	67	72	91				-30	-48	-21	-19	0.677419	0.647059	0.686567	0
17			Ringer							15	0.2231	0.2299				-0.0068			1		66	93	93	136	44	67	81	91				-27	-43	-23	-10	0.709677	0.683824	0.656716	0
17			Ringer							20	0.2238	0.2269				-0.0031			1		58	93	87	136	42	67	80	91				-35	-49	-25	-11	0.623656	0.639706	0.626866	0
17			Ringer							25	0.2541	0.264				-0.0099			1		57	93	84	136	44	67	77	91				-36	-52	-23	-14	0.612903	0.617647	0.656716	0
17			Ringer							30	0.3129	0.3494		98		-0.0365			0		66	93	89	136	51	67	83	91				-27	-47	-16	-8	0.709677	0.654412	0.761194	0
17			Ringer							35	0.2366	0.2184				0.0182			0		65	93	91	136	51	67	77	91				-28	-45	-16	-14	0.698925	0.669118	0.761194	0
17			Ringer							40	0.2446	0.2154				0.0292			0		52	93	100	136	26	67	79	91				-41	-36	-41	-12	0.55914	0.735294	0.38806	0
17			Ringer							45	0.1946	0.1749				0.0197			0		63	93	101	136	48	67	84	91				-30	-35	-19	-7	0.677419	0.742647	0.716418	0
17			Ringer							50	0.1876	0.1717				0.0159			0		68	93	103	136	44	67	84	91				-25	-33	-23	-7	0.731183	0.757353	0.656716	0
17			Ringer							55	0.1928	0.1686				0.0242			0		62	93	92	136	48	67	80	91				-31	-44	-19	-11	0.666667	0.676471	0.716418	0
17			Ringer							60	0.1598	0.0967		248		0.0631			0		65	93	94	136	50	67	81	91				-28	-42	-17	-10	0.698925	0.691176	0.746269	0
17			Ringer							70	0.1508	0.1267				0.0241			0		60	93	102	136	43	67	79	91				-33	-34	-24	-12	0.645161	0.75	0.641791	0
17			Ringer							80	0.1192	0.1588				-0.0396			0		61	93	111	136	43	67	84	91				-32	-25	-24	-7	0.655914	0.816176	0.641791	0
17			Ringer							90	0.1505	0.1555		353		-0.005			0		60	93	84	136	47	67	84	91				-33	-52	-20	-7	0.645161	0.617647	0.701493	0
17			Ringer							100	0.1577	0.1169				0.0408			0		61	93	82	136	46	67	83	91				-32	-54	-21	-8	0.655914	0.602941	0.686567	0
17			Ringer							110	0.1279	0.1489				-0.021			0		61	93	84	136	48	67	80	91				-32	-52	-19	-11	0.655914	0.617647	0.716418	0
17			Ringer							120	0.1298	0.1456		389		-0.0158			0		72	93	105	136	54	67	80	91				-21	-31	-13	-11	0.774194	0.772059	0.80597	0
17			Ringer							130	0.1433	0.107				0.0363			0		71	93	106	136	58	67	71	91				-22	-30	-9	-20	0.763441	0.779412	0.865672	0
17			Ringer							140	0.1388	0.1036				0.0352			0		79	93	105	136	64	67	69	91				-14	-31	-3	-22	0.849462	0.772059	0.955224	0
17			Ringer							150	0.1033	0.1355	427	427	100	-0.0322					85	93	117	136	74	67	72	91				-8	-19	7	-19	0.913978	0.860294	1.10448	0
18	0	0	Ringer	25	0	73	1824	30	60.8	0	0	0				0	1		1	2	70	95.5	102	134.5	50	72.5	51	59				-25.5	-32.5	-22.5	-8	0.732984	0.758364	0.689655	0
18			Ringer							5	0.0792	0.0913				-0.0121			1		76	95.5	115	134.5	60	72.5	48	59				-19.5	-19.5	-12.5	-11	0.795812	0.855019	0.827586	0
18			Ringer							10	0.1373	0.1804				-0.0431			1		76	95.5	109	134.5	62	72.5	46	59				-19.5	-25.5	-10.5	-13	0.795812	0.810409	0.855172	0
18			Ringer							15	0.1652	0.2109				-0.0457			1		83	95.5	117	134.5	65	72.5	42	59				-12.5	-17.5	-7.5	-17	0.86911	0.869888	0.896552	0
18			Ringer							20	0.1594	0.2065				-0.0471			1		75	95.5	107	134.5	58	72.5	45	59				-20.5	-27.5	-14.5	-14	0.78534	0.795539	0.8	0
18			Ringer							25	0.1728	0.2786				-0.1058			1		71	95.5	109	134.5	41	72.5	54	59				-24.5	-25.5	-31.5	-5	0.743455	0.810409	0.565517	0
18			Ringer							30	0.1639	0.3164		165		-0.1525			0		76	95.5	109	134.5	58	72.5	50	59				-19.5	-25.5	-14.5	-9	0.795812	0.810409	0.8	0
18			Ringer							35	0.1848	0.1937				-0.0089			0		77	95.5	112	134.5	54	72.5	50	59				-18.5	-22.5	-18.5	-9	0.806283	0.832714	0.744828	0
18			Ringer							40	0.1692	0.1541				0.0151			0		76	95.5	113	134.5	59	72.5	50	59				-19.5	-21.5	-13.5	-9	0.795812	0.840149	0.813793	0
18			Ringer							45	0.1429	0.1493				-0.0064			0		83	95.5	122	134.5	64	72.5	56	59				-12.5	-12.5	-8.5	-3	0.86911	0.907063	0.882759	0
18			Ringer							50	0.1281	0.0802				0.0479			0		79	95.5	119	134.5	60	72.5	56	59				-16.5	-15.5	-12.5	-3	0.827225	0.884758	0.827586	0
18			Ringer							55	0.1314	0.075				0.0564			0		86	95.5	123	134.5	65	72.5	57	59				-9.5	-11.5	-7.5	-2	0.900524	0.914498	0.896552	0
18			Ringer							60	0.0995	0.0699		295		0.0296			0		83	95.5	117	134.5	64	72.5	56	59				-12.5	-17.5	-8.5	-3	0.86911	0.869888	0.882759	0
18			Ringer							70	0.0964	0.035				0.0614			0		92	95.5	127	134.5	70	72.5	52	59				-3.5	-7.5	-2.5	-7	0.963351	0.944238	0.965517	0
18			Ringer							80	0.0788	0.0592				0.0196			0		91	95.5	128	134.5	75	72.5	52	59				-4.5	-6.5	2.5	-7	0.95288	0.951673	1.03448	0
18			Ringer							90	0.1139	0.0852		475		0.0287			0		91	95.5	126	134.5	68	72.5	53	59				-4.5	-8.5	-4.5	-6	0.95288	0.936803	0.937931	0
18			Ringer							100	0.0987	0.0799				0.0188			0		89	95.5	123	134.5	73	72.5	54	59				-6.5	-11.5	0.5	-5	0.931937	0.914498	1.0069	0
18			Ringer							110	0.0763	0.0747				0.0016			0		104	95.5	145	134.5	87	72.5	62	59				8.5	10.5	14.5	3	1.08901	1.07807	1.2	0
18			Ringer							120	0.0767	0.038		630		0.0387			0		98	95.5	132	134.5	80	72.5	51	59				2.5	-2.5	7.5	-8	1.02618	0.981413	1.10345	0
18			Ringer							130	0.0813	0.0638				0.0175			0		89	95.5	123	134.5	64	72.5	49	59				-6.5	-11.5	-8.5	-10	0.931937	0.914498	0.882759	0
18			Ringer							140	0.0757	0.027				0.0487					85	95.5	120	134.5	68	72.5	51	59				-10.5	-14.5	-4.5	-8	0.890052	0.892193	0.937931	0
18			Ringer							150	0.0745	0.0527	685	685	500	0.0218					91	95.5	122	134.5	75	72.5	49	59				-4.5	-12.5	2.5	-10	0.95288	0.907063	1.03448	0
19	0	0	Ringer	81	1	60	1500	30	50	0	0	0				0	1		1	2	49	92	69	133.3	41	70.3	67	64				-43	-64.3	-29.3	3	0.532609	0.517629	0.583215	0
19			Ringer							5	0.0666	0.0851				-0.0185			1		52	92	84	133.3	44	70.3	67	64				-40	-49.3	-26.3	3	0.565217	0.630158	0.625889	0
19			Ringer							10	0.1365	0.1592				-0.0227			1		54	92	75	133.3	40	70.3	67	64				-38	-58.3	-30.3	3	0.586957	0.562641	0.56899	0
19			Ringer							15	0.2072	0.2455				-0.0383			1		56	92	74	133.3	46	70.3	59	64				-36	-59.3	-24.3	-5	0.608696	0.555139	0.654339	0
19			Ringer							20	0.2497	0.2423				0.0074			1		58	92	79	133.3	41	70.3	57	64				-34	-54.3	-29.3	-7	0.630435	0.592648	0.583215	0
19			Ringer							25	0.2907	0.3438				-0.0531			1		56	92	84	133.3	42	70.3	58	64				-36	-49.3	-28.3	-6	0.608696	0.630158	0.59744	0
19			Ringer							30	0.2968	0.3408		34		-0.044			0		45	92	90	133.3	31	70.3	58	64				-47	-43.3	-39.3	-6	0.48913	0.675169	0.440967	0
19			Ringer							35	0.2915	0.2834				0.0081			0		45	92	93	133.3	33	70.3	58	64				-47	-40.3	-37.3	-6	0.48913	0.697674	0.469417	0
19			Ringer							40	0.2052	0.23				-0.0248			0		57	92	85	133.3	45	70.3	75	64				-35	-48.3	-25.3	11	0.619565	0.637659	0.640114	0
19			Ringer							45	0.2002	0.1801				0.0201			0		51	92	74	133.3	38	70.3	69	64				-41	-59.3	-32.3	5	0.554348	0.555139	0.540541	0
19			Ringer							50	0.2136	0.1767				0.0369			0		53	92	80	133.3	43	70.3	72	64				-39	-53.3	-27.3	8	0.576087	0.60015	0.611664	0
19			Ringer							55	0.1652	0.1732				-0.008			0		46	92	88	133.3	33	70.3	68	64				-46	-45.3	-37.3	4	0.5	0.660165	0.469417	0
19			Ringer							60	0.1838	0.1265				0.0573			0		58	92	83	133.3	45	70.3	68	64				-34	-50.3	-25.3	4	0.630435	0.622656	0.640114	0
19			Ringer							70	0.1317	0.1229				0.0088			0		62	92	94	133.3	49	70.3	72	64				-30	-39.3	-21.3	8	0.673913	0.705176	0.697013	0
19			Ringer							80	0.1369	0.0789				0.058			0		70	92	100	133.3	56	70.3	70	64				-22	-33.3	-14.3	6	0.76087	0.750188	0.796586	0
19			Ringer							90	0.1217	0.0751		39		0.0466			0		83	92	109	133.3	68	70.3	71	64				-9	-24.3	-2.3	7	0.902174	0.817704	0.967283	0
19			Ringer							100	0.1342	0.0713				0.0629			0		70	92	96	133.3	49	70.3	68	64				-22	-37.3	-21.3	4	0.76087	0.72018	0.697013	0
19			Ringer							110	0.1264	0.0674				0.059			0		70	92	103	133.3	55	70.3	64	64				-22	-30.3	-15.3	0	0.76087	0.772693	0.782361	0
19			Ringer							120	0.0892	0.0634		44		0.0258			0		72	92	113	133.3	58	70.3	69	64				-20	-20.3	-12.3	5	0.782609	0.847712	0.825036	0
19			Ringer							130	0.116	0.0997				0.0163			0		74	92	108	133.3	48	70.3	67	64				-18	-25.3	-22.3	3	0.804348	0.810203	0.682788	0
19			Ringer							140	0.1236	0.0557				0.0679			0		84	92	112	133.3	69	70.3	68	64				-8	-21.3	-1.3	4	0.913043	0.84021	0.981508	0
19			Ringer							150	0.1086	0.0517	53	53	100	0.0569					93	92	115	133.3	80	70.3	66	64				1	-18.3	9.7	2	1.01087	0.862716	1.13798	0
20	0	0	Ringer	29	1	62	1549	30	51.6	0	0	0				0	1		1	1	71	86	98	116	52	70.5	76	79.5				-15	-18	-18.5	-3.5	0.825581	0.844828	0.737589	0
20			Ringer							5	0.119	0.0904				0.0286			1		69	86	93	116	53	70.5	67	79.5				-17	-23	-17.5	-12.5	0.802326	0.801724	0.751773	0
20			Ringer							10	0.1568	0.1602				-0.0034			1		67	86	93	116	48	70.5	61	79.5				-19	-23	-22.5	-18.5	0.77907	0.801724	0.680851	0
20			Ringer							15	0.2227	0.2406				-0.0179			1		64	86	91	116	49	70.5	59	79.5				-22	-25	-21.5	-20.5	0.744186	0.784483	0.695035	0
20			Ringer							20	0.2611	0.1947				0.0664			1		63	86	88	116	45	70.5	60	79.5				-23	-28	-25.5	-19.5	0.732558	0.758621	0.638298	0
20			Ringer							25	0.2496	0.2813				-0.0317			1		62	86	87	116	44	70.5	66	79.5				-24	-29	-26.5	-13.5	0.72093	0.75	0.624113	0
20			Ringer							30	0.3162	0.2323		30		0.0839			0		60	86	84	116	44	70.5	64	79.5				-26	-32	-26.5	-15.5	0.697674	0.724138	0.624113	0
20			Ringer							35	0.2312	0.2295				0.0017			0		61	86	87	116	52	70.5	72	79.5				-25	-29	-18.5	-7.5	0.709302	0.75	0.737589	0
20			Ringer							40	0.2561	0.1434				0.1127			0		62	86	87	116	49	70.5	70	79.5				-24	-29	-21.5	-9.5	0.72093	0.75	0.695035	0
20			Ringer							45	0.1977	0.1806				0.0171			0		65	86	105	116	41	70.5	73	79.5				-21	-11	-29.5	-6.5	0.755814	0.905172	0.58156	0
20			Ringer							50	0.2128	0.1374				0.0754			0		69	86	95	116	48	70.5	74	79.5				-17	-21	-22.5	-5.5	0.802326	0.818966	0.680851	0
20			Ringer							55	0.1843	0.0967				0.0876			0		70	86	96	116	56	70.5	77	79.5				-16	-20	-14.5	-2.5	0.813953	0.827586	0.794326	0
20			Ringer							60	0.1735	0.0935		122		0.08			0		64	86	92	116	48	70.5	80	79.5				-22	-24	-22.5	0.5	0.744186	0.793103	0.680851	0
20			Ringer							70	0.1796	0.1279				0.0517			0		70	86	95	116	50	70.5	76	79.5				-16	-21	-20.5	-3.5	0.813953	0.818966	0.70922	0
20			Ringer							80	0.1521	0.1248				0.0273			0		65	86	105	116	42	70.5	71	79.5				-21	-11	-28.5	-8.5	0.755814	0.905172	0.595745	0
20			Ringer							90	0.1664	0.1619		153		0.0045			0		63	86	90	116	46	70.5	78	79.5				-23	-26	-24.5	-1.5	0.732558	0.775862	0.652482	0
20			Ringer							100	0.1852	0.1589				0.0263			0		65	86	96	116	42	70.5	75	79.5				-21	-20	-28.5	-4.5	0.755814	0.827586	0.595745	0
20			Ringer							110	0.1785	0.1558				0.0227			0		66	86	86	116	52	70.5	77	79.5				-20	-30	-18.5	-2.5	0.767442	0.741379	0.737589	0
20			Ringer							120	0.1741	0.1125		170		0.0616			0		61	86	105	116	42	70.5	79	79.5				-25	-11	-28.5	-0.5	0.709302	0.905172	0.595745	0
20			Ringer							130	0.1867	0.1495				0.0372			0		66	86	96	116	52	70.5	78	79.5				-20	-20	-18.5	-1.5	0.767442	0.827586	0.737589	0
20			Ringer							140	0.1672	0.1464				0.0208			0		70	86	105	116	57	70.5	85	79.5				-16	-11	-13.5	5.5	0.813953	0.905172	0.808511	0
20			Ringer							150	0.1358	0.103	181	181	100	0.0328					81	86	115	116	64	70.5	84	79.5				-5	-1	-6.5	4.5	0.94186	0.991379	0.907801	0
21	0	0	Ringer	61	1	58	1450	30	48.3	0	0	0				0	1		1	1	62	101	81	131.5	53	83	66	73				-39	-50.5	-30	-7	0.613861	0.61597	0.638554	0
21			Ringer							5	0.1099	0.0813				0.0286			1		59	101	80	131.5	46	83	60	73				-42	-51.5	-37	-13	0.584158	0.608365	0.554217	0
21			Ringer							10	0.1955	0.1431				0.0524			1		56	101	81	131.5	44	83	56	73				-45	-50.5	-39	-17	0.554455	0.61597	0.53012	0
21			Ringer							15	0.2712	0.213				0.0582			1		40	101	69	131.5	33	83	40	73				-61	-62.5	-50	-33	0.39604	0.524715	0.39759	0
21			Ringer							20	0.2776	0.2506				0.027			1		60	101	87	131.5	47	83	56	73				-41	-44.5	-36	-17	0.594059	0.661597	0.566265	0
21			Ringer							25	0.3113	0.2489				0.0624			1		60	101	80	131.5	51	83	55	73				-41	-51.5	-32	-18	0.594059	0.608365	0.614458	0
21			Ringer							30	0.3302	0.382		18		-0.0518			0		67	101	93	131.5	50	83	58	73				-34	-38.5	-33	-15	0.663366	0.707224	0.60241	0
21			Ringer							35	0.3193	0.2457				0.0736			0		68	101	87	131.5	76	83	54	73				-33	-44.5	-7	-19	0.673267	0.661597	0.915663	0
21			Ringer							40	0.3059	0.244				0.0619			0		50	101	77	131.5	49	83	61	73				-51	-54.5	-34	-12	0.49505	0.585551	0.590361	0
21			Ringer							45	0.2653	0.3291				-0.0638			0		66	101	90	131.5	56	83	62	73				-35	-41.5	-27	-11	0.653465	0.684411	0.674699	0
21			Ringer							50	0.2424	0.1645				0.0779			0		63	101	84	131.5	51	83	58	73				-38	-47.5	-32	-15	0.623762	0.638783	0.614458	0
21			Ringer							55	0.235	0.128				0.107			0		71	101	93	131.5	57	83	63	73				-30	-38.5	-26	-10	0.70297	0.707224	0.686747	0
21			Ringer							60	0.2698	0.1261		100		0.1437			0		58	101	85	131.5	44	83	62	73				-43	-46.5	-39	-11	0.574257	0.646388	0.53012	0
21			Ringer							70	0.1921	0.2352				-0.0431			0		71	101	101	131.5	58	83	70	73				-30	-30.5	-25	-3	0.70297	0.768061	0.698795	0
21			Ringer							80	0.1722	0.1942				-0.022			0		55	101	79	131.5	49	83	66	73				-46	-52.5	-34	-7	0.544554	0.60076	0.590361	0
21			Ringer							90	0.2036	0.2317		131		-0.0281			0		70	101	89	131.5	60	83	69	73				-31	-42.5	-23	-4	0.693069	0.676806	0.722892	0
21			Ringer							100	0.1868	0.119				0.0678			0		63	101	82	131.5	51	83	63	73				-38	-49.5	-32	-10	0.623762	0.623574	0.614458	0
21			Ringer							110	0.2322	0.1171				0.1151			0		63	101	87	131.5	57	83	68	73				-38	-44.5	-26	-5	0.623762	0.661597	0.686747	0
21			Ringer							120	0.1937	0.1152		145		0.0785			0		62	101	79	131.5	50	83	64	73				-39	-52.5	-33	-9	0.613861	0.60076	0.60241	0
21			Ringer							130	0.1803	0.2243				-0.044			0		86	101	108	131.5	74	83	70	73				-15	-23.5	-9	-3	0.851485	0.821293	0.891566	0
21			Ringer							140	0.1789	0.0787				0.1002			0		59	101	75	131.5	45	83	62	73				-42	-56.5	-38	-11	0.584158	0.570342	0.542169	0
21			Ringer							150	0.1926	0.1812	156	156	100	0.0114					66	101	88	131.5	55	83	69	73				-35	-43.5	-28	-4	0.653465	0.669202	0.662651	0
22	0	0	Ringer	64	0	98	2450	30	81.6	0	0	0				0	1		1	2	56	111.5	72	151.5	48	88.5	61	65.5				-55.5	-79.5	-40.5	-4.5	0.502242	0.475248	0.542373	0
22			Ringer							5	0.0869	0.0488				0.0381			1		76	111.5	96	151.5	65	88.5	60	65.5				-35.5	-55.5	-23.5	-5.5	0.681614	0.633663	0.734463	0
22			Ringer							10	0.146	0.1148				0.0312			1		73	111.5	93	151.5	63	88.5	58	65.5				-38.5	-58.5	-25.5	-7.5	0.654709	0.613861	0.711864	0
22			Ringer							15	0.2118	0.1903				0.0215			1		69	111.5	91	151.5	59	88.5	56	65.5				-42.5	-60.5	-29.5	-9.5	0.618834	0.60066	0.666667	0
22			Ringer							20	0.2512	0.1887				0.0625			1		66	111.5	90	151.5	58	88.5	55	65.5				-45.5	-61.5	-30.5	-10.5	0.591928	0.594059	0.655367	0
22			Ringer							25	0.2553	0.1872				0.0681			1		67	111.5	90	151.5	57	88.5	56	65.5				-44.5	-61.5	-31.5	-9.5	0.600897	0.594059	0.644068	0
22			Ringer							30	0.275	0.2283		50		0.0467			0		65	111.5	89	151.5	53	88.5	55	65.5				-46.5	-62.5	-35.5	-10.5	0.58296	0.587459	0.59887	0
22			Ringer							35	0.2425	0.1841				0.0584			0		65	111.5	90	151.5	55	88.5	57	65.5				-46.5	-61.5	-33.5	-8.5	0.58296	0.594059	0.621469	0
22			Ringer							40	0.2159	0.1427				0.0732			0		77	111.5	104	151.5	57	88.5	58	65.5				-34.5	-47.5	-31.5	-7.5	0.690583	0.686469	0.644068	0
22			Ringer							45	0.1998	0.1411				0.0587			0		77	111.5	102	151.5	68	88.5	66	65.5				-34.5	-49.5	-20.5	0.5	0.690583	0.673267	0.768362	0
22			Ringer							50	0.1719	0.1395				0.0324			0		71	111.5	91	151.5	63	88.5	64	65.5				-40.5	-60.5	-25.5	-1.5	0.636771	0.60066	0.711864	0
22			Ringer							55	0.1636	0.1005				0.0631			0		73	111.5	90	151.5	62	88.5	61	65.5				-38.5	-61.5	-26.5	-4.5	0.654709	0.594059	0.700565	0
22			Ringer							60	0.146	0.0639				0.0821			0		69	111.5	97	151.5	56	88.5	63	65.5				-42.5	-54.5	-32.5	-2.5	0.618834	0.640264	0.632768	0
22			Ringer							70	0.1287	0.0971				0.0316			0		78	111.5	100	151.5	69	88.5	65	65.5				-33.5	-51.5	-19.5	-0.5	0.699552	0.660066	0.779661	0
22			Ringer							80	0.1367	0.0604				0.0763			0		80	111.5	110	151.5	71	88.5	65	65.5				-31.5	-41.5	-17.5	-0.5	0.717489	0.726073	0.80226	0
22			Ringer							90	0.1517	0.0587		104		0.093			0		86	111.5	112	151.5	75	88.5	65	65.5				-25.5	-39.5	-13.5	-0.5	0.7713	0.739274	0.847458	0
22			Ringer							100	0.1051	0.024				0.0811			0		80	111.5	100	151.5	70	88.5	65	65.5				-31.5	-51.5	-18.5	-0.5	0.717489	0.660066	0.79096	0
22			Ringer							110	0.1264	0.055		109		0.0714			0		77	111.5	101	151.5	69	88.5	62	65.5				-34.5	-50.5	-19.5	-3.5	0.690583	0.666667	0.779661	0
22			Ringer							120	0.0962	0.0533				0.0429			0		79	111.5	103	151.5	72	88.5	62	65.5				-32.5	-48.5	-16.5	-3.5	0.70852	0.679868	0.813559	0
22			Ringer							130	0.1016	0.0186				0.083			0		94	111.5	121	151.5	83	88.5	63	65.5				-17.5	-30.5	-5.5	-2.5	0.843049	0.79868	0.937853	0
22			Ringer							140	0.1137	0.0496				0.0641			0		90	111.5	114	151.5	79	88.5	63	65.5				-21.5	-37.5	-9.5	-2.5	0.807175	0.752475	0.892655	0
22			Ringer							150	0.1084	0.015	137	137	50	0.0934					92	111.5	118	151.5	81	88.5	63	65.5				-19.5	-33.5	-7.5	-2.5	0.825112	0.778878	0.915254	0
23	0	0	Ringer	65	1	68.5	1712	30	57	0	0	0				0	1		1	2	67	114	93	154	48	80	63	55				-47	-61	-32	8	0.587719	0.603896	0.6	0
23			Ringer							5	0.1167	0.0615				0.0552			1		69	114	86	154	60	80	53	55				-45	-68	-20	-2	0.605263	0.558442	0.75	0
23			Ringer							10	0.2501	0.2633				-0.0132			1		65	114	77	154	52	80	49	55				-49	-77	-28	-6	0.570175	0.5	0.65	0
23			Ringer							15	0.2953	0.2138				0.0815			1		37	114	49	154	31	80	50	55				-77	-105	-49	-5	0.324561	0.318182	0.3875	0
23			Ringer							20	0.276	0.2113				0.0647			1		79	114	105	154	69	80	64	55				-35	-49	-11	9	0.692982	0.681818	0.8625	0
23			Ringer							25	0.2994	0.2087				0.0907			1		80	114	111	154	68	80	63	55				-34	-43	-12	8	0.701754	0.720779	0.85	0
23			Ringer							30	0.2973	0.2061		88		0.0912			0		82	114	109	154	62	80	61	55				-32	-45	-18	6	0.719298	0.707792	0.775	0
23			Ringer							35	0.237	0.1599				0.0771			0		82	114	130	154	67	80	66	55				-32	-24	-13	11	0.719298	0.844156	0.8375	0
23			Ringer							40	0.2057	0.1166				0.0891			0		73	114	95	154	56	80	60	55				-41	-59	-24	5	0.640351	0.616883	0.7	0
23			Ringer							45	0.1959	0.198				-0.0021			0		72	114	123	154	47	80	63	55				-42	-31	-33	8	0.631579	0.798701	0.5875	0
23			Ringer							50	0.1712	0.0732				0.098			0		98	114	120	154	80	80	63	55				-16	-34	0	8	0.859649	0.779221	1	0
23			Ringer							55	0.1493	0.0702				0.0791			0		62	114	121	154	31	80	63	55				-52	-33	-49	8	0.54386	0.785714	0.3875	0
23			Ringer							60	0.1718	0.1052		238		0.0666			0		81	114	109	154	68	80	60	55				-33	-45	-12	5	0.710526	0.707792	0.85	0
23			Ringer							70	0.1451	0.1024				0.0427			0		92	114	115	154	75	80	61	55				-22	-39	-5	6	0.807018	0.746753	0.9375	0
23			Ringer							80	0.1192	-0.0385				0.1577			0		79	114	128	154	55	80	64	55				-35	-26	-25	9	0.692982	0.831169	0.6875	0
23			Ringer							90	0.0986	-0.0418		338		0.1404			0		101	114	133	154	80	80	63	55				-13	-21	0	8	0.885965	0.863636	1	0
23			Ringer							100	0.1058	-0.0451				0.1509			0		81	114	121	154	54	80	65	55				-33	-33	-26	10	0.710526	0.785714	0.675	0
23			Ringer							110	0.113	-0.0172				0.1302			0		85	114	125	154	74	80	60	55				-29	-29	-6	5	0.745614	0.811688	0.925	0
23			Ringer							120	0.1062	-0.0205		366		0.1267			0		88	114	119	154	75	80	62	55				-26	-35	-5	7	0.77193	0.772727	0.9375	0
23			Ringer							130	0.1089	-0.0238				0.1327			0		92	114	118	154	76	80	58	55				-22	-36	-4	3	0.807018	0.766234	0.95	0
23			Ringer							140	0.0998	-0.0271				0.1269			0		89	114	115	154	70	80	60	55				-25	-39	-10	5	0.780702	0.746753	0.875	0
23			Ringer							150	0.1093	-0.0304	405	405	50	0.1397					82	114	107	154	68	80	58	55				-32	-47	-12	3	0.719298	0.694805	0.85	0
24	0	0	Ringer	33	0	75	1875	30	62.5	0	0	0				0	1		1	2	77	117	101	149	62	99	80	80				-40	-48	-37	0	0.65812	0.677852	0.626263	0
24			Ringer							5	0.038	0.1164				-0.0784			1		79	117	104	149	66	99	69	80				-38	-45	-33	-11	0.675214	0.697987	0.666667	0
24			Ringer							10	0.0904	0.1845				-0.0941			1		82	117	109	149	68	99	68	80				-35	-40	-31	-12	0.700855	0.731544	0.686869	0
24			Ringer							15	0.1677	0.2202				-0.0525			1		83	117	116	149	69	99	71	80				-34	-33	-30	-9	0.709402	0.778523	0.69697	0
24			Ringer							20	0.1815	0.2588				-0.0773			1		79	117	109	149	66	99	72	80				-38	-40	-33	-8	0.675214	0.731544	0.666667	0
24			Ringer							25	0.2802	0.3005				-0.0203			1		89	117	116	149	74	99	70	80				-28	-33	-25	-10	0.760684	0.778523	0.747475	0
24			Ringer							30	0.3082	0.3457		163		-0.0375			0		98	117	130	149	83	99	77	80				-19	-19	-16	-3	0.837607	0.872483	0.838384	0
24			Ringer							35	0.1364	0.2475				-0.1111			0		96	117	131	149	79	99	75	80				-21	-18	-20	-5	0.820513	0.879195	0.79798	0
24			Ringer							40	0.117	0.201				-0.084			0		84	117	117	149	71	99	77	80				-33	-32	-28	-3	0.717949	0.785235	0.717172	0
24			Ringer							45	0.1497	0.1969		303		-0.0472			0		99	117	143	149	83	99	78	80				-18	-6	-16	-2	0.846154	0.959732	0.838384	0
24			Ringer							50	0.0722	0.1157				-0.0435			0		82	117	138	149	74	99	77	80				-35	-11	-25	-3	0.700855	0.926174	0.747475	0
24			Ringer							55	0.1699	0.1112				0.0587			0		98	117	131	149	80	99	76	80				-19	-18	-19	-4	0.837607	0.879195	0.808081	0
24			Ringer							60	0.0946	0.144		398		-0.0494			0		88	117	123	149	76	99	74	80				-29	-26	-23	-6	0.752137	0.825503	0.767677	0
24			Ringer							80	0.078	0.1023				-0.0243			0		106	117	129	149	87	99	76	80				-11	-20	-12	-4	0.905983	0.865772	0.878788	0
24			Ringer							90	0.0169	0.0627		483		-0.0458			0		112	117	144	149	93	99	78	80				-5	-5	-6	-2	0.957265	0.966443	0.939394	0
24			Ringer							100	0.0778	0.093				-0.0152			0		92	117	121	149	85	99	70	80				-25	-28	-14	-10	0.786325	0.812081	0.858586	0
24			Ringer							110	0.0414	0.0533				-0.0119			0		110	117	12	149	102	99	75	80				-7	-137	3	-5	0.940171	0.0805369	1.0303	0
24			Ringer							120	-0.0092	0.0485		502		-0.0577			0		121	117	149	149	97	99	74	80				4	0	-2	-6	1.03419	1	0.979798	0
24			Ringer							140	-0.0003	0.0436				-0.0439			0		108	117	146	149	95	99	76	80				-9	-3	-4	-4	0.923077	0.979866	0.959596	0
24			Ringer							150	0.0541	0.0386	522	522	250	0.0155					100	117	126	149	87	99	75	80				-17	-23	-12	-5	0.854701	0.845638	0.878788	0
25	0	0	Ringer	50	1	67	1674	30	55.8	0	0	0				0	1		1	1	57	84	77	103	44	83	59	64				-27	-26	-39	-5	0.678571	0.747573	0.53012	0
25			Ringer							5	0.1062	0.0865				0.0197			1		58	84	77	103	44	83	51	64				-26	-26	-39	-13	0.690476	0.747573	0.53012	0
25			Ringer							10	0.1458	0.1217				0.0241			1		59	84	81	103	44	83	50	64				-25	-22	-39	-14	0.702381	0.786408	0.53012	0
25			Ringer							15	0.1744	0.1596		7		0.0148			1		60	84	83	103	45	83	50	64				-24	-20	-38	-14	0.714286	0.805825	0.542169	0
25			Ringer							20	0.2312	0.2006				0.0306			1		53	84	77	103	38	83	42	64				-31	-26	-45	-22	0.630952	0.747573	0.457831	0
25			Ringer							25	0.2549	0.245				0.0099			1		54	84	79	103	36	83	44	64				-30	-24	-47	-20	0.642857	0.76699	0.433735	0
25			Ringer							30	0.2702	0.2932				-0.023			0		55	84	75	103	59	83	42	64				-29	-28	-24	-22	0.654762	0.728155	0.710843	0
25			Ringer							35	0.2234	0.241				-0.0176			0		75	84	98	103	60	83	75	64				-9	-5	-23	11	0.892857	0.951456	0.722892	0
25			Ringer							40	0.2023	0.1923				0.01			0		68	84	94	103	56	83	72	64				-16	-9	-27	8	0.809524	0.912621	0.674699	0
25			Ringer							45	0.1772	0.147		77		0.0302			0		64	84	83	103	52	83	70	64				-20	-20	-31	6	0.761905	0.805825	0.626506	0
25			Ringer							50	0.1936	0.1447				0.0489			0		59	84	81	103	49	83	68	64				-25	-22	-34	4	0.702381	0.786408	0.590361	0
25			Ringer							55	0.1762	0.1424				0.0338			0		62	84	81	103	50	83	67	64				-22	-22	-33	3	0.738095	0.786408	0.60241	0
25			Ringer							60	0.1493	0.0999		142		0.0494			0		67	84	86	103	55	83	70	64				-17	-17	-28	6	0.797619	0.834951	0.662651	0
25			Ringer							70	0.1652	0.1378				0.0274			0		64	84	84	103	53	83	71	64				-20	-19	-30	7	0.761905	0.815534	0.638554	0
25			Ringer							80	0.174	0.1355				0.0385			0		59	84	76	103	46	83	69	64				-25	-27	-37	5	0.702381	0.737864	0.554217	0
25			Ringer							90	0.1466	0.1764		212		-0.0298			0		62	84	81	103	49	83	69	64				-22	-22	-34	5	0.738095	0.786408	0.590361	0
25			Ringer							100	0.1575	0.1309				0.0266			0		56	84	75	103	43	83	67	64				-28	-28	-40	3	0.666667	0.728155	0.518072	0
25			Ringer							110	0.1553	0.1718				-0.0165			0		54	84	73	103	43	83	65	64				-30	-30	-40	1	0.642857	0.708738	0.518072	0
25			Ringer							120	0.1589	0.1695				-0.0106			0		54	84	70	103	43	83	61	64				-30	-33	-40	-3	0.642857	0.679612	0.518072	0
25			Ringer							130	0.1776	0.124				0.0536			0		54	84	71	103	43	83	61	64				-30	-32	-40	-3	0.642857	0.68932	0.518072	0
25			Ringer							140	0.1654	0.1217				0.0437			0		55	84	73	103	44	83	61	64				-29	-30	-39	-3	0.654762	0.708738	0.53012	0
25			Ringer							150	0.1387	0.1625	218	218	50	-0.0238					61	84	80	103	48	83	61	64				-23	-23	-35	-3	0.72619	0.776699	0.578313	0
26	0	0	Ringer	61	1	53	1325	30	44.2	0	0	0				0	1		1	1	83	110	103	150	69	86	84	83				-27	-47	-17	1	0.754545	0.686667	0.802326	0
26			Ringer							5	0.0838	0.0865				-0.0027			1		67	110	92	150	47	86	72	83				-43	-58	-39	-11	0.609091	0.613333	0.546512	0
26			Ringer							10	0.1473	0.1217				0.0256			1		56	110	79	150	38	86	66	83				-54	-71	-48	-17	0.509091	0.526667	0.44186	0
26			Ringer							15	0.2062	0.1596				0.0466			1		50	110	74	150	36	86	63	83				-60	-76	-50	-20	0.454545	0.493333	0.418605	0
26			Ringer							20	0.232	0.2006				0.0314			1		52	110	79	150	37	86	66	83				-58	-71	-49	-17	0.472727	0.526667	0.430233	0
26			Ringer							25	0.2477	0.245				0.0027			1		59	110	87	150	43	86	66	83				-51	-63	-43	-17	0.536364	0.58	0.5	0
26			Ringer							30	0.2884	0.2932				-0.0048			0		56	110	85	150	41	86	67	83				-54	-65	-45	-16	0.509091	0.566667	0.476744	0
26			Ringer							35	0.2553	0.241				0.0143			0		53	110	80	150	38	86	75	83				-57	-70	-48	-8	0.481818	0.533333	0.44186	0
26			Ringer							40	0.2002	0.1923				0.0079			0		67	110	96	150	52	86	77	83				-43	-54	-34	-6	0.609091	0.64	0.604651	0
26			Ringer							45	0.16	0.147				0.013			0		60	110	85	150	45	86	81	83				-50	-65	-41	-2	0.545455	0.566667	0.523256	0
26			Ringer							50	0.1217	0.1447				-0.023			0		77	110	114	150	54	86	92	83				-33	-36	-32	9	0.7	0.76	0.627907	0
26			Ringer							55	0.1238	0.1424				-0.0186			0		61	110	91	150	45	86	72	83				-49	-59	-41	-11	0.554545	0.606667	0.523256	0
26			Ringer							60	0.0957	0.0999		11		-0.0042			0		77	110	108	150	56	86	84	83				-33	-42	-30	1	0.7	0.72	0.651163	0
26			Ringer							70	0.102	0.1378				-0.0358			0		74	110	107	150	55	86	85	83				-36	-43	-31	2	0.672727	0.713333	0.639535	0
26			Ringer							80	0.0995	0.1355				-0.036			0		50	110	87	150	37	86	75	83				-60	-63	-49	-8	0.454545	0.58	0.430233	0
26			Ringer							90	0.1106	0.1764		30		-0.0658			0		56	110	87	150	45	86	80	83				-54	-63	-41	-3	0.509091	0.58	0.523256	0
26			Ringer							100	0.1404	0.1309				0.0095			0		58	110	77	150	46	86	78	83				-52	-73	-40	-5	0.527273	0.513333	0.534884	0
26			Ringer							110	0.1449	0.1718				-0.0269			0		56	110	76	150	44	86	79	83				-54	-74	-42	-4	0.509091	0.506667	0.511628	0
26			Ringer							120	0.1305	0.1695				-0.039			0		47	110	74	150	36	86	74	83				-63	-76	-50	-9	0.427273	0.493333	0.418605	0
26			Ringer							130	0.1369	0.124				0.0129			0		59	110	83	150	47	86	78	83				-51	-67	-39	-5	0.536364	0.553333	0.546512	0
26			Ringer							140	0.1178	0.1217		34		-0.0039					56	110	75	150	43	86	75	83				-54	-75	-43	-8	0.509091	0.5	0.5	0
26			Ringer							150	0.1128	0.1625	34		100	-0.0497					64	110	92	150	46	86	77	83				-46	-58	-40	-6	0.581818	0.613333	0.534884	0
27	0	0	Ringer	44	1	67	1675	30	55.8	0	0	0				0	1		1	1	61.5	113	84.5	143	53	98	65.5	83				-51.5	-58.5	-45	-17.5	0.544248	0.590909	0.540816	0
27			Ringer							5	0.0947	0.198				-0.1033			1		62	113	81	143	49	98	57	83				-51	-62	-49	-26	0.548673	0.566434	0.5	0
27			Ringer							10	0.1499	0.3296				-0.1797			1		59	113	78	143	45	98	54	83				-54	-65	-53	-29	0.522124	0.545455	0.459184	0
27			Ringer							15	0.2118	0.2805				-0.0687			1		51	113	74	143	37	98	48	83				-62	-69	-61	-35	0.451327	0.517483	0.377551	0
27			Ringer							20	0.2927	0.3778				-0.0851			1		46	113	68	143	35	98	46	83				-67	-75	-63	-37	0.40708	0.475524	0.357143	0
27			Ringer							25	0.3477	0.4917				-0.144			1		57	113	76	143	47	98	52	83				-56	-67	-51	-31	0.504425	0.531469	0.479592	0
27			Ringer							30	0.3353	0.4904				-0.1551			0		57	113	80	143	45	98	51	83				-56	-63	-53	-32	0.504425	0.559441	0.459184	0
27			Ringer							35	0.3024	0.3223				-0.0199			0		50	113	76	143	38	98	52	83				-63	-67	-60	-31	0.442478	0.531469	0.387755	0
27			Ringer							40	0.2528	0.3208				-0.068			0		50	113	73	143	36	98	55	83				-63	-70	-62	-28	0.442478	0.51049	0.367347	0
27			Ringer							45	0.2339	0.2716				-0.0377			0		47	113	67	143	34	98	55	83				-66	-76	-64	-28	0.415929	0.468531	0.346939	0
27			Ringer							50	0.2049	0.2257				-0.0208			0		51	113	77	143	43	98	61	83				-62	-66	-55	-22	0.451327	0.538462	0.438776	0
27			Ringer							55	0.1747	0.2683				-0.0936			0		61	113	114	143	49	98	65	83				-52	-29	-49	-18	0.539823	0.797203	0.5	0
27			Ringer							60	0.1455	0.2224		53		-0.0769			0		65	113	99	143	44	98	69	83				-48	-44	-54	-14	0.575221	0.692308	0.44898	0
27			Ringer							70	0.1001	0.1406				-0.0405			0		58	113	88	143	36	98	66	83				-55	-55	-62	-17	0.513274	0.615385	0.367347	0
27			Ringer							80	0.1022	0.1025				-0.0003			0		67	113	93	143	48	98	75	83				-46	-50	-50	-8	0.59292	0.65035	0.489796	0
27			Ringer							90	0.1047	0.1369		56		-0.0322			0		80	113	114	143	60	98	76	83				-33	-29	-38	-7	0.707965	0.797203	0.612245	0
27			Ringer							100	0.0795	0.1351				-0.0556			0		90	113	123	143	70	98	78	83				-23	-20	-28	-5	0.79646	0.86014	0.714286	0
27			Ringer							110	0.1179	0.1333				-0.0154			0		47	113	70	143	32	98	65	83				-66	-73	-66	-18	0.415929	0.48951	0.326531	0
27			Ringer							120	0.1094	0.1315				-0.0221			0		60	113	85	143	45	98	66	83				-53	-58	-53	-17	0.530973	0.594406	0.459184	0
27			Ringer							130	0.0962	0.254				-0.1578			0		60	113	83	143	46	98	67	83				-53	-60	-52	-16	0.530973	0.58042	0.469388	0
27			Ringer							140	0.1252	0.1667				-0.0415			0		73	113	103	143	56	98	69	83				-40	-40	-42	-14	0.646018	0.72028	0.571429	0
27			Ringer							150	0.0788	0.1262	61	61	100	-0.0474					86	113	113	143	69	98	80	83				-27	-30	-29	-3	0.761062	0.79021	0.704082	0
28	0	0	Ringer	55	1	73.5	1837	30	61.3	0	0	0				0	1		1	1	59	112	84	143.5	48.5	98	89.5	80				-53	-59.5	-49.5	9.5	0.526786	0.585366	0.494898	0
28			Ringer							5	0.0602	0.0883				-0.0281			1		55	112	83	143.5	46	98	92	80				-57	-60.5	-52	12	0.491071	0.578397	0.469388	0
28			Ringer							10	0.1363	0.1949				-0.0586			1		50	112	67	143.5	41	98	77	80				-62	-76.5	-57	-3	0.446429	0.466899	0.418367	0
28			Ringer							15	0.186	0.2341				-0.0481			1		53	112	78	143.5	42	98	76	80				-59	-65.5	-56	-4	0.473214	0.543554	0.428571	0
28			Ringer							20	0.2236	0.2763				-0.0527			1		50	112	71	143.5	37	98	73	80				-62	-72.5	-61	-7	0.446429	0.494774	0.377551	0
28			Ringer							25	0.2515	0.2742				-0.0227			1		46	112	71	143.5	37	98	70	80				-66	-72.5	-61	-10	0.410714	0.494774	0.377551	0
28			Ringer							30	0.3137	0.3197		4		-0.006			0		50	112	76	143.5	38	98	72	80				-62	-67.5	-60	-8	0.446429	0.529617	0.387755	0
28			Ringer							35	0.2718	0.27				0.0018			0		52	112	67	143.5	42	98	73	80				-60	-76.5	-56	-7	0.464286	0.466899	0.428571	0
28			Ringer							40	0.2593	0.2236				0.0357			0		39	112	67	143.5	28	98	73	80				-73	-76.5	-70	-7	0.348214	0.466899	0.285714	0
28			Ringer							45	0.2396	0.2214				0.0182			0		45	112	65	143.5	37	98	77	80				-67	-78.5	-61	-3	0.401786	0.452962	0.377551	0
28			Ringer							50	0.1954	0.1778				0.0176			0		56	112	73	143.5	46	98	82	80				-56	-70.5	-52	2	0.5	0.508711	0.469388	0
28			Ringer							55	0.1628	0.1005				0.0623			0		79	112	92	143.5	63	98	91	80				-33	-51.5	-35	11	0.705357	0.641115	0.642857	0
28			Ringer							60	0.1774	0.173		9		0.0044			0		60	112	73	143.5	44	98	85	80				-52	-70.5	-54	5	0.535714	0.508711	0.44898	0
28			Ringer							70	0.16	0.132				0.028			0		56	112	85	143.5	45	98	85	80				-56	-58.5	-53	5	0.5	0.592334	0.459184	0
28			Ringer							80	0.1605	0.1683				-0.0078			0		64	112	94	143.5	48	98	89	80				-48	-49.5	-50	9	0.571429	0.655052	0.489796	0
28			Ringer							90	0.1609	0.1273		13		0.0336			0		57	112	86	143.5	38	98	82	80				-55	-57.5	-60	2	0.508929	0.599303	0.387755	0
28			Ringer							100	0.19	0.1248				0.0652			0		36	112	54	143.5	23	98	84	80				-76	-89.5	-75	4	0.321429	0.376307	0.234694	0
28			Ringer							110	0.1649	0.1611				0.0038			0		42	112	57	143.5	37	98	83	80				-70	-86.5	-61	3	0.375	0.397213	0.377551	0
28			Ringer							120	0.1774	0.12				0.0574			0		42	112	59	143.5	34	98	74	80				-70	-84.5	-64	-6	0.375	0.41115	0.346939	0
28			Ringer							130	0.1824	0.0813				0.1011			0		62	112	82	143.5	49	98	107	80				-50	-61.5	-49	27	0.553571	0.571429	0.5	0
28			Ringer							140	0.1523	0.0787				0.0736			0		62	112	84	143.5	49	98	86	80				-50	-59.5	-49	6	0.553571	0.585366	0.5	0
28			Ringer							150	0.1295	0.0421	37	20	75	0.0874					78	112	103	143.5	62	98	78	80				-34	-40.5	-36	-2	0.696429	0.71777	0.632653	0
29	0	0	Ringer	48	1	76	1900	30	63.3	0	0	0				0	1		1	1	73	100	91.5	130	61	84	84	86				-27	-38.5	-23	-2	0.73	0.703846	0.72619	0
29			Ringer							5	0.1131	0.0984				0.0147			1		65	100	85	130	55	84	73	86				-35	-45	-29	-13	0.65	0.653846	0.654762	0
29			Ringer							10	0.1603	0.248				-0.0877			1		60	100	82	130	50	84	66	86				-40	-48	-34	-20	0.6	0.630769	0.595238	0
29			Ringer							15	0.1866	0.2907				-0.1041			1		60	100	85	130	50	84	66	86				-40	-45	-34	-20	0.6	0.653846	0.595238	0
29			Ringer							20	0.253	0.3368				-0.0838			1		61	100	82	130	46	84	67	86				-39	-48	-38	-19	0.61	0.630769	0.547619	0
29			Ringer							25	0.277	0.3867				-0.1097			1		61	100	83	130	48	84	70	86				-39	-47	-36	-16	0.61	0.638462	0.571429	0
29			Ringer							30	0.3084	0.3331		5		-0.0247			0		59	100	80	130	48	84	71	86				-41	-50	-36	-15	0.59	0.615385	0.571429	0
29			Ringer							35	0.2761	0.2832				-0.0071			0		58	100	80	130	47	84	70	86				-42	-50	-37	-16	0.58	0.615385	0.559524	0
29			Ringer							40	0.2221	0.2365				-0.0144			0		64	100	90	130	54	84	76	86				-36	-40	-30	-10	0.64	0.692308	0.642857	0
29			Ringer							45	0.2135	0.1926		24		0.0209			0		59	100	82	130	47	84	74	86				-41	-48	-37	-12	0.59	0.630769	0.559524	0
29			Ringer							50	0.2059	0.1514				0.0545			0		61	100	84	130	50	84	76	86				-39	-46	-34	-10	0.61	0.646154	0.595238	0
29			Ringer							55	0.2019	0.2301				-0.0282			0		61	100	83	130	51	84	76	86				-39	-47	-33	-10	0.61	0.638462	0.607143	0
29			Ringer							60	0.1831	0.1862		64		-0.0031			0		62	100	85	130	52	84	77	86				-38	-45	-32	-9	0.62	0.653846	0.619048	0
29			Ringer							70	0.1624	0.184				-0.0216			0		67	100	96	130	54	84	79	86				-33	-34	-30	-7	0.67	0.738462	0.642857	0
29			Ringer							80	0.153	0.1428				0.0102			0		64	100	89	130	52	84	80	86				-36	-41	-32	-6	0.64	0.684615	0.619048	0
29			Ringer							90	0.147	0.1796		151		-0.0326			0		62	100	88	130	50	84	78	86				-38	-42	-34	-8	0.62	0.676923	0.595238	0
29			Ringer							100	0.153	0.1774				-0.0244			0		60	100	82	130	47	84	76	86				-40	-48	-37	-10	0.6	0.630769	0.559524	0
29			Ringer							110	0.1657	0.1362				0.0295			0		60	100	85	130	48	84	74	86				-40	-45	-36	-12	0.6	0.653846	0.571429	0
29			Ringer							120	0.1398	0.173		231		-0.0332			0		67	100	90	130	51	84	85	86				-33	-40	-33	-1	0.67	0.692308	0.607143	0
29			Ringer							130	0.118	0.1317				-0.0137			0		61	100	84	130	49	84	78	86				-39	-46	-35	-8	0.61	0.646154	0.583333	0
29			Ringer							140	0.1429	0.1294				0.0135			0		62	100	86	130	50	84	73	86				-38	-44	-34	-13	0.62	0.661538	0.595238	0
29			Ringer							150	0.1168	0.1271	339	309	75	-0.0103					68	100	92	130	56	84	75	86				-32	-38	-28	-11	0.68	0.707692	0.666667	0
30	0	0	Ringer	27	0	74	1850	30	61.66	0	0	0			50	0	0		1		97.3333																		0
30			Ringer							5	0.0433	0.0537				-0.0104			1																				0
30			Ringer							15	0.1104	0.114				-0.0036			1																				0
30			Ringer							20	0.0802	0.1461				-0.0659			1																				0
30			Ringer							25	0.1656	0.1805				-0.0149			1																				0
30			Ringer							30	0.1946	0.2172				-0.0226			0																				0
30			Ringer							35	0.0885	0.1413				-0.0528			0																				0
30			Ringer							40	0.059	0.1396				-0.0806			0																				0
30			Ringer							45	0.0571	0.1041				-0.047			0																				0
30			Ringer							50	0.0551	0.1362				-0.0811			0																				0
30			Ringer							55	0.0532	0.1345				-0.0813			0																				0
30			Ringer							60	0.0786	0.1328				-0.0542			0																				0
30			Ringer							70	0.0493	0.1311				-0.0818			0																				0
30			Ringer							80	0.0609	0.1294				-0.0685			0																				0
30			Ringer							90	0.0455	0.1277				-0.0822			0																				0
30			Ringer							100	0.057	0.126				-0.069			0																				0
30			Ringer							110	0.0551	0.1243				-0.0692			0																				0
30			Ringer							120	0.0397	0.0887				-0.049			0																				0
30			Ringer							130	0.0512	0.1208				-0.0696			0																				0
30			Ringer							140	0.0628	0.119				-0.0562			0																				0
30			Ringer							150	0.0887	0.0834				0.0053			0																				0
30			Ringer							160	0.0321	0.0816				-0.0495			0																				0
30			Ringer							170	-0.021	0.0479				-0.0689			0																				0
30			Ringer							180	-0.0104		550	550																									0
31	0	0	Ringer	28	0	69	1775	30	57.5	0	0	0			50	0	0		1		75.3333																		0
31			Ringer							5	0.0482	0.0506				-0.0024			1																				0
31			Ringer							10	0.1413	0.1724				-0.0311			1																				0
31			Ringer							15	0.183	0.2063				-0.0233			1																				0
31			Ringer							20	0.2111	0.2425				-0.0314			1																				0
31			Ringer							25	0.2724	0.2811				-0.0087			1																				0
31			Ringer							30	0.2539	0.2795				-0.0256			0																				0
31			Ringer							35	0.2357	0.2779				-0.0422			0																				0
31			Ringer							40	0.1288	0.198				-0.0692			0																				0
31			Ringer							45	0.1266	0.1963				-0.0697			0																				0
31			Ringer							50	0.1104	0.1589				-0.0485			0																				0
31			Ringer							55	0.1082	0.1235				-0.0153			0																				0
31			Ringer							60	0.0923	0.1216				-0.0293			0																				0
31			Ringer							70	0.0767	0.1197				-0.043			0																				0
31			Ringer							80	0.0745	0.0861				-0.0116			0																				0
31			Ringer							90	0.0461	0.0841				-0.038			0																				0
31			Ringer							100	0.057	0.0521				0.0049			0																				0
31			Ringer							110	0.029	0.0801				-0.0511			0																				0
31			Ringer							120	0.0143	0.0782				-0.0639			0																				0
31			Ringer							130	-0.0002	0.0762				-0.0764			0																				0
31			Ringer							140	-0.0265	0.0742				-0.1007			0																				0
31			Ringer							150	-0.0044	0.0722				-0.0766			0																				0
31			Ringer							160	0.0058	0.0702				-0.0644			0																				0
31			Ringer							170	-0.0086	0.0682				-0.0768			0																				0
31			Ringer							180	-0.0227	0.0662	770	770		-0.0889																							0
32	0	0	Ringer	33	0	77	1925	30	64.14	0	0	0			50	0	0		1		86.3333																		0
32			Ringer							5	0.0355	0.0814				-0.0459			1																				0
32			Ringer							10	0.1131	0.1106				0.0025			1																				0
32			Ringer							15	0.1392	0.1764				-0.0372			1																				0
32			Ringer							20	0.1808	0.2116				-0.0308			1																				0
32			Ringer							25	0.2401	0.2493				-0.0092			1																				0
32			Ringer							30	0.2069	0.2478				-0.0409			0																				0
32			Ringer							35	0.1896	0.2462				-0.0566			0																				0
32			Ringer							40	0.1152	0.2053				-0.0901			0																				0
32			Ringer							45	0.0724	0.0992				-0.0268			0																				0
32			Ringer							50	0.0838	0.1302				-0.0464			0																				0
32			Ringer							55	0.0953	0.1285				-0.0332			0																				0
32			Ringer							60	0.0665	0.1267				-0.0602			0																				0
32			Ringer							70	0.0514	0.0613				-0.0099			0																				0
32			Ringer							80	0.0494	0.0594				-0.01			0																				0
32			Ringer							90	0.0346	0.0885				-0.0539			0																				0
32			Ringer							100	0.0199	0.0867				-0.0668			0																				0
32			Ringer							110	0.0306	0.0848				-0.0542			0																				0
32			Ringer							120	0.0414	0.052				-0.0106			0																				0
32			Ringer							130	0.0017	0.0501				-0.0484			0																				0
32			Ringer							140	0.0374	0.0482				-0.0108			0																				0
32			Ringer							150	-0.0022	0.0463				-0.0485			0																				0
32			Ringer							160	0.0082	0.0754				-0.0672			0																				0
32			Ringer							170	0.0187	0.0133				0.0054			0																				0
32			Ringer							180	-0.008	0.0405	1100	1100		-0.0485																							0
33	0	0	Ringer	32	0	85	2125	30	70.8	0	0	0			50	0	0		1		106.667																		0
33			Ringer							5	0.0892	0.0815				0.0077			1																				0
33			Ringer							10	0.1019	0.134				-0.0321			1																				0
33			Ringer							15	0.1287	0.1616				-0.0329			1																				0
33			Ringer							20	0.1565	0.1908				-0.0343			1																				0
33			Ringer							25	0.185	0.2558				-0.0708			1																				0
33			Ringer							30	0.2783	0.2543				0.024			0																				0
33			Ringer							35	0.1251	0.2187				-0.0936			0																				0
33			Ringer							40	0.1972	0.1542				0.043			0																				0
33			Ringer							45	0.0426	0.1234				-0.0808			0																				0
33			Ringer							50	0.0417	0.1218				-0.0801			0																				0
33			Ringer							55	0.0407	0.1202				-0.0795			0																				0
33			Ringer							60	0.0271	0.0908				-0.0637			0																				0
33			Ringer							70	0.0262	0.0891				-0.0629			0																				0
33			Ringer							80	0.0253	0.061				-0.0357			0																				0
33			Ringer							90	0.0118	0.0857				-0.0739			0																				0
33			Ringer							100	0.0621	0.084				-0.0219			0																				0
33			Ringer							110	-0.0023	0.0823				-0.0846			0																				0
33			Ringer							120	0.0602	0.0806				-0.0204			0																				0
33			Ringer							130	-0.004	0.0789				-0.0829			0																				0
33			Ringer							140	0.0198	0.0772				-0.0574			0																				0
33			Ringer							150	-0.0058	0.0755				-0.0813			0																				0
33			Ringer							160	0.018	0.0473				-0.0293			0																				0
33			Ringer							170	-0.0076	0.0456				-0.0532			0																				0
33			Ringer							180	0.0162	0.0702	900	900		-0.054																							0
34	0	0	Ringer	32	0	65	1624	30	54.145	0	0	0			50	0	0		1		86																		0
34			Ringer							5	0.0565	0.074				-0.0175			1																				0
34			Ringer							10	0.1243	0.18				-0.0557			1																				0
34			Ringer							20	0.1823	0.263				-0.0807			1																				0
34			Ringer							25	0.2279	0.2179				0.01			1																				0
34			Ringer							30	0.2261	0.2602				-0.0341			1																				0
34			Ringer							35	0.1769	0.2588				-0.0819			0																				0
34			Ringer							40	0.1156	0.1347				-0.0191			0																				0
34			Ringer							45	0.1138	0.1332				-0.0194			0																				0
34			Ringer							50	0.0564	0.1316				-0.0752			0																				0
34			Ringer							55	0.0819	0.13				-0.0481			0																				0
34			Ringer							60	0.0664	0.0927				-0.0263			0																				0
34			Ringer							70	0.0511	0.165				-0.1139			0																				0
34			Ringer							80	0.0493	0.1253				-0.076			0																				0
34			Ringer							90	0.0343	0.0544				-0.0201			0																				0
34			Ringer							100	0.0326	0.1221				-0.0895			0																				0
34			Ringer							110	0.0178	0.0511				-0.0333			0																				0
34			Ringer							120	0.029	0.0494				-0.0204			0																				0
34			Ringer							130	0.0272	0.0813				-0.0541			0																				0
34			Ringer							140	0.0125	0.0796				-0.0671			0																				0
34			Ringer							150	0.0108	0.078				-0.0672			0																				0
34			Ringer							160	0.0219	0.0427				-0.0208			0																				0
34			Ringer							170	-0.0301	0.0746				-0.1047			0																				0
34			Ringer							180	0.0313	0.0393	950	950		-0.008																							0
35	0	0	Ringer	28	0	85	2125	30	70.8	0	0	0			50	0	0		1		85																		0
35			Ringer							5	0.0744	0.0981				-0.0237			1																				0
35			Ringer							10	0.1269	0.1287				-0.0018			1																				0
35			Ringer							15	0.1249	0.1613				-0.0364			1																				0
35			Ringer							20	0.1658	0.235				-0.0692			1																				0
35			Ringer							25	0.2396	0.2748				-0.0352			1																				0
35			Ringer							30	0.2534	0.3176				-0.0642			0																				0
35			Ringer							35	0.2045	0.2718				-0.0673			0																				0
35			Ringer							40	0.1435	0.2289				-0.0854			0																				0
35			Ringer							45	0.0996								0																				0
35			Ringer							50	0.0976	0.1521				-0.0545			0																				0
35			Ringer							55	0.0688	0.1161				-0.0473			0																				0
35			Ringer							60	-0.0211	0.0515				-0.0726			0																				0
35			Ringer							70	0.0261	0.0802				-0.0541			0																				0
35			Ringer							80	-0.0007	0.0784				-0.0791			0																				0
35			Ringer							90	0.0097	0.0766				-0.0669			0																				0
35			Ringer							100	-0.0045	0.0748				-0.0793			0																				0
35			Ringer							110	-0.0185	0.073				-0.0915			0																				0
35			Ringer							120	-0.0204	0.0711				-0.0915			0																				0
35			Ringer							130	-0.0103	0.0693				-0.0796			0																				0
35			Ringer							140	0.0001	0.0998				-0.0997			0																				0
35			Ringer							150	-0.0019	0.098				-0.0999			0																				0
35			Ringer							160	-0.028	0.0639				-0.0919			0																				0
35			Ringer							170	-0.0416	0.0944				-0.136			0																				0
35			Ringer							180	-0.0666	0.0926	1300	1300		-0.1592																							0
37	0	0	Ringer	23	0	68	1700	30	56.64	0	0	0			50	0	0		1		48.6667																		0
37			Ringer							5	0.0892	0.1061				-0.0169			1																				0
37			Ringer							10	0.1885	0.1675				0.021			1																				0
37			Ringer							15	0.1562								1																				0
37			Ringer							20	0.1995	0.2756				-0.0761			1																				0
37			Ringer							25	0.1973	0.274				-0.0767			1																				0
37			Ringer							30	0.2426	0.2335				0.0091			0																				0
37			Ringer							35	0.1776	0.1953				-0.0177			0																				0
37			Ringer							40	0.2544	0.2301				0.0243			0																				0
37			Ringer							45	0.2198	0.1919				0.0279			0																				0
37			Ringer							50	0.2176	0.1901				0.0275			0																				0
37			Ringer							55	0.1843	0.1539				0.0304			0																				0
37			Ringer							60	0.1669	0.1521				0.0148			0																				0
37			Ringer							70	0.1498	0.1503				-0.0005			0																				0
37			Ringer							80	0.1045	0.116				-0.0115			0																				0
37			Ringer							90	0.1165	0.1466				-0.0301			0																				0
37			Ringer							100	0.1286	0.0815				0.0471			0																				0
37			Ringer							110	0.0572	0.1428				-0.0856			0																				0
37			Ringer							120	0.1387	0.141				-0.0023			0																				0
37			Ringer							130	0.0938	0.1391				-0.0453			0																				0
37			Ringer							140	0.1057	0.1373				-0.0316			0																				0
37			Ringer							150	0.1321	0.1354				-0.0033			0																				0
37			Ringer							180	0.1255	0.101	650	650		0.0245																							0
38	0	0	Ringer	27	0	85	2124	30	70.81	0	0	0			50	0	0		1		75																		0
38			Ringer							5	0.0814	0.074				0.0074			1																				0
38			Ringer							10	0.1348	0.1418				-0.007			1																				0
38			Ringer							15	0.1617	0.1784				-0.0167			1																				0
38			Ringer							20	0.2357	0.2178				0.0179			1																				0
38			Ringer							25	0.2497	0.26				-0.0103			1																				0
38			Ringer							30	0.2639	0.3056				-0.0417			0																				0
38			Ringer							35	0.23	0.2573				-0.0273			0																				0
38			Ringer							40	0.2281	0.2122				0.0159			0																				0
38			Ringer							45	0.1656	0.1699				-0.0043			0																				0
38			Ringer							50	0.1068	0.1302				-0.0234			0																				0
38			Ringer							55	0.105	0.1287				-0.0237			0																				0
38			Ringer							60	0.1031	0.1271				-0.024			0																				0
38			Ringer							70	0.0877	0.1637				-0.076			0																				0
38			Ringer							80	0.0995	0.0882				0.0113			0																				0
38			Ringer							90	0.0575	0.1224				-0.0649			0																				0
38			Ringer							100	0.0688	0.085				-0.0162			0																				0
38			Ringer							110	0.0539	0.0834				-0.0295			0																				0
38			Ringer							120	0.0521	0.0817				-0.0296			0																				0
38			Ringer							130	0.0246	0.0801				-0.0555			0																				0
38			Ringer							140	0.0616	0.0784				-0.0168			0																				0
38			Ringer							150	0.0467	0.0767				-0.03			0																				0
38			Ringer							160	0.0194	0.0751				-0.0557			0																				0
38			Ringer							170	0.0302	0.0734	700	700		-0.0432																							0
39	0	0	Ringer	26	0	70	1749	30	58.31	0	0	0			50	0	0		1		91																		0
39			Ringer							5	0.0424	0.0495				-0.0071			1																				0
39			Ringer							10	0.0803	0.0755				0.0048			1																				0
39			Ringer							15	0.1059	0.1339				-0.028			1																				0
39			Ringer							20	0.1614	0.1649				-0.0035			1																				0
39			Ringer							25	0.1895	0.1978				-0.0083			1																				0
39			Ringer							30	0.1431	0.1619				-0.0188			0																				0
39			Ringer							35	0.1413	0.1604				-0.0191			0																				0
39			Ringer							40	0.1395	0.0955				0.044			0																				0
39			Ringer							45	0.1376	0.0939				0.0437			0																				0
39			Ringer							50	0.0936	0.0632				0.0304			0																				0
39			Ringer							55	0.0781	0.0615				0.0166			0																				0
39			Ringer							60	0.0497	0.0322				0.0175			0																				0
39			Ringer							70	0.0479	0.0304				0.0175			0																				0
39			Ringer							80	0.0593	0.0287				0.0306			0																				0
39			Ringer							90	0.0187	0.027				-0.0083			0																				0
39			Ringer							110	0.0557	0.0253				0.0304			0																				0
39			Ringer							120	0.0539	0.0235				0.0304			0																				0
39			Ringer							130	0.039	0.0218				0.0172			0																				0
39			Ringer							140	0.0372	0.02				0.0172			0																				0
39			Ringer							150	0.0226	0.0183				0.0043			0																				0
39			Ringer							160	0.0208	0.0165				0.0043			0																				0
39			Ringer							170	0.0448	-0.0116				0.0564			0																				0
39			Ringer							180	0.0173	0.0406	950	950		-0.0233																							0
40	0	0	Ringer	27	0	74	1850	30	61.64	0	0	0			450	0	0		1		99																		0
40			Ringer							5	0.071	0.0585				0.0125			1																				0
40			Ringer							10	0.1565	0.1627				-0.0062			1																				0
40			Ringer							15	0.1855	0.2442				-0.0587			1																				0
40			Ringer							20	0.2321	0.2425				-0.0104			1																				0
40			Ringer							25	0.2639	0.337				-0.0731			1																				0
40			Ringer							30	0.2969	0.2856				0.0113			0																				0
40			Ringer							35	0.2424	0.2377				0.0047			0																				0
40			Ringer							40	0.1908	0.1929				-0.0021			0																				0
40			Ringer							45	0.2047	0.1911				0.0136			0																				0
40			Ringer							50	0.1864	0.1491				0.0373			0																				0
40			Ringer							55	0.1529	0.1875				-0.0346			0																				0
40			Ringer							60	0.1662	0.1455				0.0207			0																				0
40			Ringer							70	0.1797	0.1437				0.036			0																				0
40			Ringer							80	0.1935	0.1418				0.0517			0																				0
40			Ringer							90	0.1143	0.0671				0.0472			0																				0
40			Ringer							100	0.1121	0.1004				0.0117			0																				0
40			Ringer							110	0.11	0.0984				0.0116			0																				0
40			Ringer							120	0.0933	0.0965				-0.0032			0																				0
40			Ringer							130	0.1056	0.0945				0.0111			0																				0
40			Ringer							140	0.1035	0.1302				-0.0267			0																				0
40			Ringer							150	0.1013	0.0907				0.0106			0																				0
40			Ringer							160	0.0992	0.0887				0.0105			0																				0
40			Ringer							170	0.1116	0.0867				0.0249																							0
40			Ringer							180	0.0948	0.0867	400	400		0.0081																							0
41	0	0	Ringer	28	0	69	1724	30	57.47	0	0	0			450	0	0		1		76.6667																		0
41			Ringer							5	0.094	0.0949				-0.0009			1																				0
41			Ringer							10	0.2062	0.1926				0.0136			1																				0
41			Ringer							15	0.2504	0.2679				-0.0175			1																				0
41			Ringer							20	0.2802	0.3086				-0.0284			1																				0
41			Ringer							25	0.2941	0.3068				-0.0127			1																				0
41			Ringer							30	0.3083	0.3505				-0.0422			0																				0
41			Ringer							35	0.2891	0.3034				-0.0143			0																				0
41			Ringer							40	0.2541	0.2591				-0.005			0																				0
41			Ringer							45	0.2357	0.1801				0.0556			0																				0
41			Ringer							50	0.1433	0.1429				0.0004			0																				0
41			Ringer							55	0.1268	0.1409				-0.0141			0																				0
41			Ringer							60	0.0832	0.1388				-0.0556			0																				0
41			Ringer							70	0.0544	0.1036				-0.0492			0																				0
41			Ringer							80	0.0784	0.0701				0.0083			0																				0
41			Ringer							90	0.0628	0.0679				-0.0051			0																				0
41			Ringer							100	0.0604	0.0657				-0.0053			0																				0
41			Ringer							110	0.0451	0.0635				-0.0184			0																				0
41			Ringer							120	0.0557	0.0613				-0.0056			0																				0
41			Ringer							130	0.0404	0.0905				-0.0501			0																				0
41			Ringer							150	0.0641	0.0883				-0.0242			0																				0
41			Ringer							160	0.0749	0.0861				-0.0112			0																				0
41			Ringer							170	0.0726	0.1171				-0.0445			0																				0
41			Ringer							180	0.044	0.0818	800	800		-0.0378																							0
42	0	0	Ringer	33	0	77	1924	30	64.14	0	0	0			450	0	0		1		85																		0
42			Ringer							5	0.0904	0.1155				-0.0251			1																				0
42			Ringer							10	0.1165	0.1475				-0.031			1																				0
42			Ringer							15	0.1435	0.2199				-0.0764			1																				0
42			Ringer							20	0.1714	0.2591				-0.0877			1																				0
42			Ringer							25	0.1846	0.301				-0.1164			1																				0
42			Ringer							30	0.2139	0.3462				-0.1323			0																				0
42			Ringer							35	0.1957	0.2541				-0.0584			0																				0
42			Ringer							40	0.1181	0.2116				-0.0935			0																				0
42			Ringer							45	0.06	0.1016				-0.0416			0																				0
42			Ringer							50	0.0444	0.1335				-0.0891			0																				0
42			Ringer							55	0.0556	0.1316				-0.076			0																				0
42			Ringer							60	0.0141	0.1297				-0.1156			0																				0
42			Ringer							70	0.0512	0.0939				-0.0427			0																				0
42			Ringer							80	-0.0397	0.0919				-0.1316			0																				0
42			Ringer							90	0.0076	0.09				-0.0824			0																				0
42			Ringer							100	-0.0071	0.088				-0.0951			0																				0
42			Ringer							110	-0.0339	0.054				-0.0879			0																				0
42			Ringer							120	-0.036	0.0519				-0.0879			0																				0
42			Ringer							130	-0.0381	0.0818				-0.1199			0																				0
42			Ringer							140	-0.0281	0.0478				-0.0759			0																				0
42			Ringer							150	-0.0179	0.0457				-0.0636			0																				0
42			Ringer							160	-0.0076	0.0135				-0.0211			0																				0
42			Ringer							170	0.0157								0																				0
42			Ringer							180	-0.0119	0.01	1425	1425		-0.0219																							0
43	0	0	Ringer	32	0	85	2000	30	66.64	0	0	0			450	0	0		1		82																		0
43			Ringer							5	0.0171	0.101				-0.0839			1																				0
43			Ringer							10	0.0546	0.1326				-0.078			1																				0
43			Ringer							15	0.0661	0.1664				-0.1003			1																				0
43			Ringer							20	0.1351	0.2025				-0.0674			1																				0
43			Ringer							25	0.133	0.2009				-0.0679			1																				0
43			Ringer							30	0.1458	0.1993				-0.0535			0																				0
43			Ringer							35	0.0721	0.0296				0.0425			0																				0
43			Ringer							40	0.0564	0.0575				-0.0011			0																				0
43			Ringer							50	0.0544	0.0871				-0.0327			0																				0
43			Ringer							55	0.0524	0.0538				-0.0014			0																				0
43			Ringer							60	0.0371	0.0834				-0.0463			0																				0
43			Ringer							70	0.022	0.05				-0.028			0																				0
43			Ringer							80	0.0071	0.0797				-0.0726			0																				0
43			Ringer							90	0.018	0.0463				-0.0283			0																				0
43			Ringer							110	-0.0094	0.0759				-0.0853			0																				0
43			Ringer							120	0.0012	0.1075				-0.1063			0																				0
43			Ringer							130	-0.0007	0.0407				-0.0414			0																				0
43			Ringer							140	0.023	0.0703				-0.0473			0																				0
43			Ringer							160	0.021	0.0369				-0.0159			0																				0
43			Ringer							170	-0.0066	0.0999				-0.1065			0																				0
43			Ringer							180	-0.021	0.0331	1100	1100		-0.0541																							0
44	0	0	Ringer	32	0	65	1624	30	54.145	0	0	0			450	0	0		1		76.6667																		0
44			Ringer							5	0.0622	0.0553				0.0069			1																				0
44			Ringer							10	0.1009	0.1175				-0.0166			1																				0
44			Ringer							15	0.1269	0.1509				-0.024			1																				0
44			Ringer							20	0.1537	0.2688				-0.1151			1																				0
44			Ringer							25	0.1814	0.2248				-0.0434			1																				0
44			Ringer							30	0.2101	0.2658				-0.0557			0																				0
44			Ringer							35	0.192	0.2217				-0.0297			0																				0
44			Ringer							40	0.087	0.1431				-0.0561			0																				0
44			Ringer							45	0.071	0.1414				-0.0704			0																				0
44			Ringer							50	0.0551	0.1047				-0.0496			0																				0
44			Ringer							55	0.0528	0.138				-0.0852			0																				0
44			Ringer							60	0.0372	0.1363				-0.0991			0																				0
44			Ringer							70	0.0092	0.0355				-0.0263			0																				0
44			Ringer							80	0.0325	0.0977				-0.0652			0																				0
44			Ringer							90	0.0172	0.131				-0.1138			0																				0
44			Ringer							100	0.0408	0.0613				-0.0205			0																				0
44			Ringer							110	0.0651	0.092				-0.0269			0																				0
44			Ringer							120	0.0493	0.0577				-0.0084			0																				0
44			Ringer							130	0.0603	0.0888				-0.0285			0																				0
44			Ringer							140	0.0446	0.122				-0.0774			0																				0
44			Ringer							150	0.0555	0.0853				-0.0298			0																				0
44			Ringer							160	0.0139	0.0505				-0.0366			0																				0
44			Ringer							170	0.0507	0.0816				-0.0309			0																				0
44			Ringer							180	0.0483	0.0798	850	850		-0.0315																							0
46	0	0	Ringer	26	0	77	1924	30	64.14	0	0	0			450	0	0		1		75																		0
46			Ringer							5	0.0762	0.0533				0.0229			1																				0
46			Ringer							10	0.0879	0.1132				-0.0253			1																				0
46			Ringer							15	0.0997	0.1112				-0.0115			1																				0
46			Ringer							20	0.1261	0.1091				0.017			1																				0
46			Ringer							25	0.1684	0.1769				-0.0085			1																				0
46			Ringer							30	0.1662	0.2132				-0.047			0																				0
46			Ringer							35	0.2106	0.173				0.0376			0																				0
46			Ringer							40	0.162	0.1711				-0.0091			0																				0
46			Ringer							45	0.1158	0.1331				-0.0173			0																				0
46			Ringer							50	0.0995	0.131				-0.0315			0																				0
46			Ringer							55	0.0698	0.129				-0.0592			0																				0
46			Ringer							60	0.0814	0.0931				-0.0117			0																				0
46			Ringer							70	0.0793	0.0909				-0.0116			0																				0
46			Ringer							80	0.134	0.0568				0.0772			0																				0
46			Ringer							90	0.1466	0.0866				0.06			0																				0
46			Ringer							100	0.1153	0.0844				0.0309			0																				0
46			Ringer							110	0.1423								0																				0
46			Ringer							120	0.1402	0.0503				0.0899			0																				0
46			Ringer							130	0.0536	0.08				-0.0264			0																				0
46			Ringer							140	0.1212	0.0778				0.0434			0																				0
46			Ringer							150	0.1047	0.0756				0.0291			0																				0
46			Ringer							160	0.0885	0.1072				-0.0187			0																				0
46			Ringer							170	0.1004	0.0393				0.0611			0																				0
46			Ringer							180	0.0843	0.0689	300	300		0.0154																							0
47	0	0	Ringer	23	0	68	1700	30	56.64	0	0	0			450	0	0		1		76.6667																		0
47			Ringer							5	0.0498	0.0566				-0.0068			1																				0
47			Ringer							10	0.1174	0.1206				-0.0032			1																				0
47			Ringer							15	0.1446	0.1549				-0.0103			1																				0
47			Ringer							20	0.1883	0.1529				0.0354			1																				0
47			Ringer							25	0.2018	0.231				-0.0292			1																				0
47			Ringer							30	0.1994	0.3211				-0.1217			0																				0
47			Ringer							35	0.197	0.2718				-0.0748			0																				0
47			Ringer							40	0.1788	0.1843				-0.0055			0																				0
47			Ringer							45	0.1609	0.1823				-0.0214			0																				0
47			Ringer							50	0.1433	0.2218				-0.0785			0																				0
47			Ringer							55	0.1561	0.1785				-0.0224			0																				0
47			Ringer							60	0.1537	0.1765				-0.0228			0																				0
47			Ringer							80	0.1362	0.0996				0.0366			0																				0
47			Ringer							90	0.1045	0.0975				0.007			0																				0
47			Ringer							100	0.1021	0.1316				-0.0295			0																				0
47			Ringer							110	0.144	0.1296				0.0144			0																				0
47			Ringer							120	0.1416	0.1275				0.0141			0																				0
47			Ringer							130	0.1096	0.1642				-0.0546			0																				0
47			Ringer							140	0.1219	0.1234				-0.0015			0																				0
47			Ringer							150	0.0905	0.1213				-0.0308			0																				0
47			Ringer							160	0.1025	0.1192				-0.0167			0																				0
47			Ringer							170	0.0717	0.1171				-0.0454			0																				0
47			Ringer							180	0.0834	0.0787	150	150		0.0047																							0
48	0	0	Ringer	27	0	85	2000	30	66.64	0	0	0			450	0	0		1		66.6667																		0
48			Ringer							10	0.0879	0.0626				0.0253			1																				0
48			Ringer							15	0.1853								1																				0
48			Ringer							20	0.2773	0.1749				0.1024			1																				0
48			Ringer							25	0.3084	0.2169				0.0915			1																				0
48			Ringer							30	0.3583	0.2624				0.0959			0																				0
48			Ringer							35	0.2544	0.2609				-0.0065			0																				0
48			Ringer							40	0.2205	0.2124				0.0081			0																				0
48			Ringer							45	0.1877	0.1671				0.0206			0																				0
48			Ringer							60	0.1558	0.1249				0.0309			0																				0
48			Ringer							80	0.111	0.1638				-0.0528			0																				0
48			Ringer							90	0.1088	0.0836				0.0252			0																				0
48			Ringer							100	0.1206	0.0463				0.0743			0																				0
48			Ringer							110	0.0908	0.1179				-0.0271			0																				0
48			Ringer							120	0.0887	0.1162	1020	1020		-0.0275																							0
49	0	0	Ringer	26	0	70	1749	30	58.31	0	0	0			450	0	0		1		88																		0
49			Ringer							5	0.0694	0.0771				-0.0077			1																				0
49			Ringer							10	0.183	0.1352				0.0478			1																				0
49			Ringer							15	0.1806	0.2006				-0.02			1																				0
49			Ringer							20	0.1782	0.2355				-0.0573			1																				0
49			Ringer							25	0.207	0.2728				-0.0658			1																				0
49			Ringer							30	0.1888	0.2713				-0.0825			0																				0
49			Ringer							35	0.171	0.2698				-0.0988			0																				0
49			Ringer							40	0.1385	0.2295				-0.091			0																				0
49			Ringer							45	0.093	0.1569				-0.0639			0																				0
49			Ringer							50	0.1191	0.2263				-0.1072			0																				0
49			Ringer							60	0.0585	0.1212				-0.0627			0																				0
49			Ringer							70	0.0427	0.1195				-0.0768			0																				0
49			Ringer							80	0.0538	0.1177				-0.0639			0																				0
49			Ringer							90	0.0926	0.0852				0.0074			0																				0
49			Ringer							100	0.0763	0.0543				0.022			0																				0
49			Ringer							110	0.0879	-0.0015				0.0894			0																				0
49			Ringer							120	0.0855	0.0228				0.0627			0																				0
49			Ringer							140	0.0556	0.0778				-0.0222			0																				0
49			Ringer							150	0.0533	0.076				-0.0227			0																				0
49			Ringer							160	0.0115	0.0742				-0.0627			0																				0
49			Ringer							180	0.0352	0.0413	900	900		-0.0061																							0
50	0	0	Ringer	27	0	74	1849	30	61.63	0	0	0			450	0	0		1		81.6667																		0
50			Ringer							5	0.0307	0.0583				-0.0276			1																				0
50			Ringer							10	0.1133	0.1622				-0.0489			1																				0
50			Ringer							15	0.1727	0.1603				0.0124			1																				0
50			Ringer							20	0.2028	0.1985				0.0043			1																				0
50			Ringer							25	0.184	0.2397				-0.0557			1																				0
50			Ringer							30	0.2145	0.2842				-0.0697			0																				0
50			Ringer							35	0.1955	0.2824				-0.0869			0																				0
50			Ringer							40	0.1298	0.1912				-0.0614			0																				0
50			Ringer							45	0.1274	0.149				-0.0216			0																				0
50			Ringer							50	0.125	0.147				-0.022			0																				0
50			Ringer							55	0.1076	0.1073				0.0003			0																				0
50			Ringer							60	0.0905	0.1052				-0.0147			0																				0
50			Ringer							70	0.1178	0.1407				-0.0229			0																				0
50			Ringer							80	0.0858	0.1387				-0.0529			0																				0
50			Ringer							90	0.0835	0.099				-0.0155			0																				0
50			Ringer							100	0.0957	0.0969				-0.0012			0																				0
50			Ringer							110	0.0644	0.0947				-0.0303			0																				0
50			Ringer							120	0.0764	0.0926				-0.0162			0																				0
50			Ringer							130	0.074	0.128				-0.054			0																				0
50			Ringer							140	0.1009	0.1259				-0.025			0																				0
50			Ringer							150	0.0985	0.1238				-0.0253			0																				0
50			Ringer							160	0.0961	0.0841				0.012			0																				0
50			Ringer							170	0.0937	0.0466				0.0471			0																				0
50			Ringer							180	0.0767	0.1172	200	200		-0.0405																							0
51	0	0	Ringer	28	0	69	1724	30	57.47	0	0	0			450	0	0		1		76.6667																		0
51			Ringer							5	0.0701	0.1004				-0.0303			1																				0
51			Ringer							10	0.1539	0.2048				-0.0509			1																				0
51			Ringer							15	0.1982	0.2862				-0.088			1																				0
51			Ringer							20	0.2613	0.2842				-0.0229			1																				0
51			Ringer							25	0.2768	0.3284				-0.0516			1																				0
51			Ringer							30	0.2754	0.3264				-0.051			0																				0
51			Ringer							35	0.2086	0.2783				-0.0697			0																				0
51			Ringer							40	0.1762	0.2332				-0.057			0																				0
51			Ringer							45	0.1749	0.1908				-0.0159			0																				0
51			Ringer							50	0.1584	0.1886				-0.0302			0																				0
51			Ringer							55	0.1133	0.1486				-0.0353			0																				0
51			Ringer							60	0.0839	0.1464				-0.0625			0																				0
51			Ringer							70	0.0555	0.1086				-0.0531			0																				0
51			Ringer							80	0.1092	0.0728				0.0364			0																				0
51			Ringer							90	0.1367	0.1038				0.0329			0																				0
51			Ringer							100	0.0787	0.1014				-0.0227			0																				0
51			Ringer							110	0.1053	0.099				0.0063			0																				0
51			Ringer							120	0.1182	0.0966	450	450		0.0216			0																				0
51			Ringer							130	0.0479	0.0942				-0.0463			0																				0
51			Ringer							140	0.0873	0.0918				-0.0045			0																				0
51			Ringer							150	0.1581	0.1249				0.0332			0																				0
51			Ringer							160	0.0987	0.1225				-0.0238			0																				0
51			Ringer							170	0.0973	0.0846				0.0127			0																				0
51			Ringer							180	0.154	0.1177				0.0363																							0
52	0	0	Ringer	33	0	77	1924	30	64.14	0	0	0			900	0	0		1		85																		0
52			Ringer							5	0.0761	0.081				-0.0049			1																				0
52			Ringer							10	0.1448	0.2142				-0.0694			1																				0
52			Ringer							15	0.2193	0.2516				-0.0323			1																				0
52			Ringer							20	0.233	0.2917				-0.0587			1																				0
52			Ringer							25	0.2805	0.3347				-0.0542			1																				0
52			Ringer							30	0.261	0.3329				-0.0719			0																				0
52			Ringer							35	0.2418	0.2444				-0.0026			0																				0
52			Ringer							40	0.2069	0.2031				0.0038			0																				0
52			Ringer							45	0.158	0.1642				-0.0062			0																				0
52			Ringer							50	0.1555	0.1622				-0.0067			0																				0
52			Ringer							55	0.1382	0.0926				0.0456			0																				0
52			Ringer							60	0.0786	0.1232				-0.0446			0																				0
52			Ringer							70	0.1042	0.121				-0.0168			0																				0
52			Ringer							80	0.0877	0.1537				-0.066			0																				0
52			Ringer							90	0.1136	0.1168				-0.0032			0																				0
52			Ringer							100	0.0828	0.0819				0.0009			0																				0
52			Ringer							110	0.0666	0.1124				-0.0458			0																				0
52			Ringer							120	0.0919	0.1102				-0.0183			0																				0
52			Ringer							130	0.0895	0.108				-0.0185			0																				0
52			Ringer							140	0.087	0.1058				-0.0188			0																				0
52			Ringer							150	0.0987	0.1036				-0.0049			0																				0
52			Ringer							160	0.0821	0.1014				-0.0193			0																				0
52			Ringer							170	0.0797	0.0992				-0.0195			0																				0
52			Ringer							180	0.0772	0.0969	1000	1000		-0.0197																							0
53	0	0	Ringer	32	0	85	2000	30	66.64	0	0	0			900	0	0		1		81.6667																		0
53			Ringer							5	0.0489	0.0673				-0.0184			1																				0
53			Ringer							10	0.0468	0.0653				-0.0185			1																				0
53			Ringer							15	0.1127	0.1262				-0.0135			1																				0
53			Ringer							20	0.1539	0.1586				-0.0047			1																				0
53			Ringer							25	0.1971	0.232				-0.0349			1																				0
53			Ringer							30	0.2756	0.3159				-0.0403			0																				0
53			Ringer							35	0.2402	0.3143				-0.0741			0																				0
53			Ringer							40	0.2059	0.2683				-0.0624			0																				0
53			Ringer							45	0.1577	0.1864				-0.0287			0																				0
53			Ringer							50	0.1262	0.1846				-0.0584			0																				0
53			Ringer							55	0.0956	0.1463				-0.0507			0																				0
53			Ringer							60	0.0933	0.1444				-0.0511			0																				0
53			Ringer							70	0.0773	0.1082				-0.0309			0																				0
53			Ringer							80	0.0889	0.1062				-0.0173			0																				0
53			Ringer							90	0.1006	0.1385				-0.0379			0																				0
53			Ringer							100	0.0983	0.1023				-0.004			0																				0
53			Ringer							110	0.0961	0.1002				-0.0041			0																				0
53			Ringer							120	0.1079	0.0982				0.0097			0																				0
53			Ringer							130	0.1057	0.0962				0.0095			0																				0
53			Ringer							140	0.1177	0.0942				0.0235			0																				0
53			Ringer							150	0.0872	0.0922				-0.005			0																				0
53			Ringer							160	0.0989	0.0901				0.0088			0																				0
53			Ringer							170	0.1108	0.1224				-0.0116			0																				0
53			Ringer							180	0.1086	0.1204	600	600		-0.0118																							0
54	0	0	Ringer	32	0	65	1624	30	54.145	0	0	0			900	0	0		1		60																		0
54			Ringer							5	0.1017	0.0857				0.016			1																				0
54			Ringer							10	0.1129	0.1886				-0.0757			1																				0
54			Ringer							15	0.1828	0.2262				-0.0434			1																				0
54			Ringer							20	0.3086	0.3611				-0.0525			1																				0
54			Ringer							25	0.2721	0.4119				-0.1398			1																				0
54			Ringer							30	0.3737	0.3574				0.0163			0																				0
54			Ringer							35	0.3001	0.3065				-0.0064			0																				0
54			Ringer							40	0.2638	0.3045				-0.0407			0																				0
54			Ringer							45	0.2287	0.1746				0.0541			0																				0
54			Ringer							50	0.1947	0.1724				0.0223			0																				0
54			Ringer							55	0.239	0.2099				0.0291			0																				0
54			Ringer							60	0.1892	0.168				0.0212			0																				0
54			Ringer							70	0.1864	0.1657				0.0207			0																				0
54			Ringer							80	0.1537	0.1261				0.0276			0																				0
54			Ringer							90	0.1658	0.1611				0.0047			0																				0
54			Ringer							100	0.1483	0.1215				0.0268			0																				0
54			Ringer							110	0.1455	0.1191				0.0264			0																				0
54			Ringer							120	0.1428	0.1167				0.0261			0																				0
54			Ringer							130	0.14	0.0793				0.0607			0																				0
54			Ringer							140	0.081	0.0768				0.0042			0																				0
54			Ringer							150	0.0783	0.0743				0.004			0																				0
54			Ringer							160	0.1032	0.1068				-0.0036			0																				0
54			Ringer							170	0.0866	0.1044				-0.0178			0																				0
54			Ringer							180	0.0703	0.0669	425	425		0.0034																							0
55	0	0	Ringer	28	0	85	2000	30	66.64	0	0	0			900	0	0		1		81.6667																		0
55			Ringer							5	0.213	0.2834				-0.0704			1																				0
55			Ringer							20	0.3095	0.4359				-0.1264			1																				0
55			Ringer							25	0.3974	0.4943				-0.0969			1																				0
55			Ringer							30	0.4149	0.4328				-0.0179			1																				0
55			Ringer							35	0.3058	0.4912				-0.1854			1																				0
55			Ringer							40	0.3045	0.4296				-0.1251			0																				0
55			Ringer							45	0.2697	0.2737				-0.004			0																				0
55			Ringer							50	0.2522	0.2719				-0.0197			0																				0
55			Ringer							55	0.2036	0.3177				-0.1141			0																				0
55			Ringer							60	0.2023	0.2239				-0.0216			0																				0
55			Ringer							70	0.1858	0.222				-0.0362			0																				0
55			Ringer							80	0.1548	0.2644				-0.1096			0																				0
55			Ringer							90	0.1248	0.1382				-0.0134			0																				0
55			Ringer							100	0.1821	0.1361				0.046			0																				0
55			Ringer							110	0.1224	0.134				-0.0116			0																				0
55			Ringer							120	0.1212	0.1319				-0.0107			0																				0
55			Ringer							130	0.1343	0.1298				0.0045			0																				0
55			Ringer							140	0.1188	0.1665				-0.0477			0																				0
55			Ringer							150	0.1318	0.2058				-0.074			0																				0
55			Ringer							160	0.1025	0.1237				-0.0212			0																				0
55			Ringer							170	0.1152	0.2017				-0.0865			0																				0
55			Ringer							180	0.114	0.1997	400	400		-0.0857																							0
56	0	0	Ringer	26	0	77	1924	30	64.14	0	0	0			900	0	0		1		73.3333																		0
56			Ringer							5	0.0626	0.0692				-0.0066			1																				0
56			Ringer							10	0.1906	0.1321				0.0585			1																				0
56			Ringer							15	0.1577	0.1656				-0.0079			1																				0
56			Ringer							20	0.2173	0.2015				0.0158			1																				0
56			Ringer							25	0.2311	0.2831				-0.052			1																				0
56			Ringer							30	0.2618	0.2813				-0.0195			0																				0
56			Ringer							35	0.2103	0.2365				-0.0262			0																				0
56			Ringer							40	0.1766	0.1944				-0.0178			0																				0
56			Ringer							45	0.1293	0.1192				0.0101			0																				0
56			Ringer							50	0.1126	0.1171				-0.0045			0																				0
56			Ringer							55	0.0961	0.1151				-0.019			0																				0
56			Ringer							60	0.0938	0.1131				-0.0193			0																				0
56			Ringer							70	0.0914	0.1111				-0.0197			0																				0
56			Ringer							80	0.0753	0.109				-0.0337			0																				0
56			Ringer							90	0.0868	0.107				-0.0202			0																				0
56			Ringer							100	0.0845	0.0715				0.013			0																				0
56			Ringer							110	0.0822	0.0693				0.0129			0																				0
56			Ringer							120	0.0799	0.0672				0.0127			0																				0
56			Ringer							130	0.0915	0.0651				0.0264			0																				0
56			Ringer							140	0.0481	0.0963				-0.0482			0																				0
56			Ringer							150	0.0593	0.0942				-0.0349			0																				0
56			Ringer							160	0.057	0.0587				-0.0017			0																				0
56			Ringer							170	0.0413	0.025				0.0163			0																				0
56			Ringer							180	0.0259	0.0542	1375	1375		-0.0283																							0
57	0	0	Ringer	23	0	68	1700	30	56.64	0	0	0			900	0	0		1		63.3333																		0
57			Ringer							5	0.0711	0.0832				-0.0121			1																				0
57			Ringer							10	0.1414	0.1827				-0.0413			1																				0
57			Ringer							15	0.2182	0.2188				-0.0006			1																				0
57			Ringer							20	0.2322	0.3013				-0.0691			1																				0
57			Ringer							25	0.2815	0.3462				-0.0647			1																				0
57			Ringer							30	0.2967	0.3945				-0.0978			0																				0
57			Ringer							35	0.3122	0.3424				-0.0302			0																				0
57			Ringer							40	0.2558	0.3405				-0.0847			0																				0
57			Ringer							45	0.2191	0.2482				-0.0291			0																				0
57			Ringer							50	0.1998	0.2898				-0.09			0																				0
57			Ringer							55	0.2136	0.2441				-0.0305			0																				0
57			Ringer							60	0.1784	0.242				-0.0636			0																				0
57			Ringer							70	0.1599	0.24				-0.0801			0																				0
57			Ringer							80	0.173	0.197				-0.024			0																				0
57			Ringer							90	0.1391	0.1566				-0.0175			0																				0
57			Ringer							100	0.1365	0.1926				-0.0561			0																				0
57			Ringer							110	0.1649	0.1904				-0.0255			0																				0
57			Ringer							120	0.1161	0.1882				-0.0721			0																				0
57			Ringer							130	0.1753	0.1477				0.0276			0																				0
57			Ringer							140	0.1568	0.1838				-0.027			0																				0
57			Ringer							150	0.1386	0.1815				-0.0429			0																				0
57			Ringer							160	0.1359	0.1793				-0.0434			0																				0
57			Ringer							170	0.1487	0.1388				0.0099			0																				0
57			Ringer							180	0.1617	0.1747	350	350		-0.013																							0
58	0	0	Ringer	27	0	85	2000	30	66.64	0	0	0			900	0	0		1		75																		0
58			Ringer							5	0.1183	0.1144				0.0039			1																				0
58			Ringer							10	0.1906	0.1921				-0.0015			1																				0
58			Ringer							15	0.2524	0.2823				-0.0299			1																				0
58			Ringer							20	0.2665	0.332				-0.0655			1																				0
58			Ringer							25	0.2981	0.3862				-0.0881			1																				0
58			Ringer							30	0.331	0.3287				0.0023			0																				0
58			Ringer							35	0.2583	0.327				-0.0687			0																				0
58			Ringer							40	0.1906	0.2737				-0.0831			0																				0
58			Ringer							45	0.1879	0.2242				-0.0363			0																				0
58			Ringer							50	0.2009	0.178				0.0229			0																				0
58			Ringer							55	0.167	0.176				-0.009			0																				0
58			Ringer							60	0.1492	0.1741				-0.0249			0																				0
58			Ringer							70	0.177	0.1721				0.0049			0																				0
58			Ringer							80	0.1899	0.1289				0.061			0																				0
58			Ringer							90	0.1563	0.1268				0.0295			0																				0
58			Ringer							100	0.1536	0.0862				0.0674			0																				0
58			Ringer							110	0.1359	0.0841				0.0518			0																				0
58			Ringer							120	0.1332	0.0819	800	800		0.0513			0																				0
58			Ringer							130	0.1159	0.0798				0.0361			0																				0
58			Ringer							140	0.1278	0.0776				0.0502			0																				0
58			Ringer							150	0.155	0.0754				0.0796			0																				0
58			Ringer							160	0.1523	0.0732				0.0791			0																				0
58			Ringer							170	0.091	0.071				0.02			0																				0
58			Ringer							180	0.0884	0.1073				-0.0189																							0
59	0	0	Ringer	26	0	70	1750	30	58.31	0	0	0			900	0	0		1		73.3333																		0
59			Ringer							5	0.1043	0.126				-0.0217			1																				0
59			Ringer							10	0.1605	0.1922				-0.0317			1																				0
59			Ringer							15	0.2205	0.2275				-0.007			1																				0
59			Ringer							20	0.2676	0.2652				0.0024			1																				0
59			Ringer							25	0.3174	0.3056				0.0118			1																				0
59			Ringer							30	0.3329	0.3491				-0.0162			0																				0
59			Ringer							35	0.3124	0.3018				0.0106			0																				0
59			Ringer							40	0.2413	0.2573				-0.016			0																				0
59			Ringer							45	0.2225	0.2154				0.0071			0																				0
59			Ringer							50	0.1727	0.1759				-0.0032			0																				0
59			Ringer							55	0.1551	0.1737				-0.0186			0																				0
59			Ringer							60	0.1527	0.1715				-0.0188			0																				0
59			Ringer							70	0.1354	0.1693				-0.0339			0																				0
59			Ringer							80	0.1183	0.167				-0.0487			0																				0
59			Ringer							90	0.1016	0.1296				-0.028			0																				0
59			Ringer							110	0.0992	0.1273				-0.0281			0																				0
59			Ringer							120	0.0969	0.1249				-0.028			0																				0
59			Ringer							130	0.0805	0.1226				-0.0421			0																				0
59			Ringer							140	0.0921	0.1554				-0.0633			0																				0
59			Ringer							150	0.104	0.1179				-0.0139			0																				0
59			Ringer							160	0.1016	0.1156				-0.014			0																				0
59			Ringer							170	0.0851	0.1132				-0.0281			0																				0
59			Ringer							180	0.0827	0.1108	750	750		-0.0281																							0
60	1	2	Glycin 1%	34	0	70	1050	20	52.5	0	0	0			30	0	0		1		75																		1
60			Glycin 1%							2	0.0783863	0.0555556				0.0228307			1																				1
60			Glycin 1%							6	0.106174	0.0555556				0.0506185			1																				1
60			Glycin 1%							12	0.134858	0.117647				0.0172111			1																				1
60			Glycin 1%							20	0.179662	0.117647				0.0620152			0		90																		1
60			Glycin 1%							22	0.164483	0.151515				0.0129676			0																				1
60			Glycin 1%							26	0.134858	0.0857143				0.0491438			0																				1
60			Glycin 1%							32	0.120401	0.0857143				0.0346871			0																				1
60			Glycin 1%							40	0.106174	0.0857143				0.0204597			0																				1
60			Glycin 1%							50	0.106174	0.0857143		100		0.0204597			0		78.3333																		1
60			Glycin 1%							90	0.106174	0.0857143				0.0204597			0																				1
60			Glycin 1%							120	0.0648155	0.0555556	300	300		0.00925998																							1
61	1	2	Glycin 1%	34	0	94	1380	20	69	0	0	0				0	0		1		78.3333																		1
61			Glycin 1%							2	0.0534674	0.0571429			30	-0.0036755			1																				1
61			Glycin 1%							6	0.0960088	0.0571429				0.0388659			1																				1
61			Glycin 1%							12	0.125625	0.121212				0.00441251			1																				1
61			Glycin 1%							20	0.140829	0.121212				0.0196171			0		83.3333																		1
61			Glycin 1%							22	0.140829	0.121212				0.0196171			0																				1
61			Glycin 1%							26	0.110687	0.121212				-0.0105253			0																				1
61			Glycin 1%							32	0.0815838	0.0571429				0.024441			0																				1
61			Glycin 1%							40	0.0674054	0.0571429				0.0102626			0																				1
61			Glycin 1%							50	0.0960088	0.0571429		365		0.0388659			0		85.3333																		1
61			Glycin 1%							90	0.0397635	0				0.0397635			0																				1
61			Glycin 1%							120	0.0397635	0.0277778	1200	1200		0.0119858																							1
62	1	2	Glycin 1%	34	0	88	1320	20	66	0	0	0			30	0	0		1		85																		1
62			Glycin 1%							2	0.0260163	-0.0243902				0.0504065			1																				1
62			Glycin 1%							6	0.0528926	0.025641				0.0272515			1																				1
62			Glycin 1%							12	0.109402	0.0526316				0.0567701			1																				1
62			Glycin 1%							20	0.13913	0.0810811				0.0580494			0		85																		1
62			Glycin 1%							22	0.109402	0.0526316				0.0567701			0																				1
62			Glycin 1%							26	0.109402	0.0526316				0.0567701			0																				1
62			Glycin 1%							32	0.0806723	0.0810811				-0.000408812			0																				1
62			Glycin 1%							40	0.0666667	0.0526316				0.0140351			0																				1
62			Glycin 1%							50	0.0666667	0.0526316		160		0.0140351			0		73.3333																		1
62			Glycin 1%							90	0.0528926	0.025641				0.0272515			0																				1
62			Glycin 1%							120	0.0393443	0	770	770		0.0393443																							1
63	1	2	Glycin 1%	34	0	82	1230	20	61.5	0	0	0			30	0	0		1		81.6667																		1
63			Glycin 1%							2	0.0503975	0.05				0.00039751			1																				1
63			Glycin 1%							6	0.103782	0.0769231				0.0268585			1																				1
63			Glycin 1%							12	0.131678	0.2				-0.0683223			1																				1
63			Glycin 1%							20	0.160426	0.166667				-0.006241			0		86.6667																		1
63			Glycin 1%							22	0.160426	0.105263				0.0551625			0																				1
63			Glycin 1%							26	0.117626	0.105263				0.0123624			0																				1
63			Glycin 1%							32	0.103782	0.105263				-0.00148162			0																				1
63			Glycin 1%							40	0.117626	0.05				0.0676255			0																				1
63			Glycin 1%							50	0.0766999	0.166667		320		-0.0899668			0		83.3333																		1
63			Glycin 1%							90	0.0503975	0.0769231				-0.0265256			0																				1
63			Glycin 1%							120	0.0634534	0.0769231	630	630		-0.0134697																							1
64	1	2	Glycin 1%	34	0	67	1005	20	50.25	0	0	0			30	0	0		1		83.3333																		1
64			Glycin 1%							2	0	0				0			1																				1
64			Glycin 1%							6	0.0372689	0.0526316				-0.0153626			1																				1
64			Glycin 1%							12	0.0629897	0.0810811				-0.0180913			1																				1
64			Glycin 1%							20	0.130577	0.111111				0.0194662			0		81.6667																		1
64			Glycin 1%							22	0.102959	0.0526316				0.0503272			0																				1
64			Glycin 1%							26	0.0629897	0.0526316				0.0103582			0																				1
64			Glycin 1%							32	0.0761238	0.0526316				0.0234922			0																				1
64			Glycin 1%							40	0.0629897	0.025641				0.0373487			0																				1
64			Glycin 1%							50	0.0246746	0.025641		320		-0.000966422			0		78.3333																		1
64			Glycin 1%							90	-0.0357782	0.111111				-0.146889			0																				1
64			Glycin 1%							120	-0.0120872	0.0526316	945	945		-0.0647188																							1
65	1	2	Glycin 1%	34	0	95	1425	20	71.25	0	0	0			30	0	0		1		83.3333																		1
65			Glycin 1%							2	0.0633296	0.0952381				-0.0319085			1																				1
65			Glycin 1%							6	0.103563	0.15				-0.0464374			1																				1
65			Glycin 1%							12	0.145611	0.179487				-0.0338767			1																				1
65			Glycin 1%							20	0.189599	0.210526				-0.0209272			0		93.3333																		1
65			Glycin 1%							22	0.189599	0.179487				0.010112			0																				1
65			Glycin 1%							26	0.131385	0.179487				-0.0481019			0																				1
65			Glycin 1%							32	0.131385	0.179487				-0.0481019			0																				1
65			Glycin 1%							40	0.117371	0.15				-0.0326291			0																				1
65			Glycin 1%							50	0.117371	0.15		235		-0.0326291			0		96.6667																		1
65			Glycin 1%							90	0.117371	0.0952381				0.0221328			0																				1
65			Glycin 1%							120	0.0899558	0.0952381	1035	1035		-0.0052823																							1
66	1	2	Glycin 1%	34	0	70	1050	20	52.5	0	0	0			30	0	0		1		85																		1
66			Glycin 1%							2	0.0121877	0.025				-0.0128123			1																				1
66			Glycin 1%							6	0.062608	0.025				0.037608			1																				1
66			Glycin 1%							12	0.0756477	0.0512821				0.0243657			1																				1
66			Glycin 1%							20	0.024539	0.0789474				-0.0544084			0		95																		1
66			Glycin 1%							26	0.0497457	0.0512821				-0.00153638			0																				1
66			Glycin 1%							32	0.0370572	0.025				0.0120572			0																				1
66			Glycin 1%							40	0.024539	0.025				-0.000461026			0																				1
66			Glycin 1%							50	0.024539	0		420		0.024539			0		96.6667																		1
66			Glycin 1%							90	0.0121877	0				0.0121877			0																				1
66			Glycin 1%							120	0.102274	0.0512821	1195	1195		0.0509923																							1
67	1	2	Glycin 1%	34	0	85	1275	20	63.75	0	0	0			30	0	0		1		96.6667																		1
67			Glycin 1%							2	0.0518881	0.0540541				-0.00216598			1																				1
67			Glycin 1%							6	0.107151	0.0833333				0.0238177			1																				1
67			Glycin 1%							12	0.151016	0.114286				0.0367302			1																				1
67			Glycin 1%							20	0.181498	0.114286				0.0672126			0		103.333																		1
67			Glycin 1%							22	0.181498	0.114286				0.0672126			0																				1
67			Glycin 1%							26	0.121533	0.0833333				0.0381996			0																				1
67			Glycin 1%							32	0.093001	0.0833333				0.00966768			0																				1
67			Glycin 1%							40	-0.0835661	0.0833333				-0.166899			0																				1
67			Glycin 1%							50	-0.0948171	0.0540541		195		-0.148871			0		93.3333																		1
67			Glycin 1%							90	0.0790774	0.0263158				0.0527616			0																				1
67			Glycin 1%							120	0.0790774	0.0540541	835	835		0.0250234																							1
68	1	2	Glycin 1%	34	0	85	1275	20	63.75	0	0	0			30	0	0		1		91.6667																		1
68			Glycin 1%							2	0.0387247	0.0540541				-0.0153294			1																				1
68			Glycin 1%							6	0.0655738	0.0833333				-0.0177596			1																				1
68			Glycin 1%							12	0.121935	0.114286				0.00764898			1																				1
68			Glycin 1%							20	0.151536	0.147059				0.0044772			0		96.6667																		1
68			Glycin 1%							22	0.121935	0.147059				-0.0251241			0																				1
68			Glycin 1%							26	0.107498	-0.0714286				0.178927			0																				1
68			Glycin 1%							32	0.093296	0.0833333				0.00996268			0																				1
68			Glycin 1%							40	0.093296	0.0833333				0.00996268			0																				1
68			Glycin 1%							50	0.0655738	0.0540541		285		0.0115197			0		91.6667																		1
68			Glycin 1%							120	0.230083	0.0263158	847	847		0.203768			0																				1
69	1	2	Glycin 1%	34	0	67	1005	20	50.25	0	0	0			30	0	0				85																		1
69			Glycin 1%							2	0.0515936	0.0540541				-0.00246046			1																				1
69			Glycin 1%							6	0.106489	0.0833333				0.0231559			1																				1
69			Glycin 1%							12	0.150023	0.147059				0.00296436			1																				1
69			Glycin 1%							20	0.180255	0.147059				0.0331963			1		78.3333																		1
69			Glycin 1%							22	0.135276	0.114286				0.0209902			0																				1
69			Glycin 1%							26	0.0924385	0.0833333				0.0091052			0																				1
69			Glycin 1%							32	0.106489	0.0833333				0.0231559			0																				1
69			Glycin 1%							40	0.0786091	0.0833333				-0.00472419			0																				1
69			Glycin 1%							50	0.0649958	0.0833333		280		-0.0183375			0		80																		1
69			Glycin 1%							90	0.025403	0.0263158				-0.000912835			0																				1
69			Glycin 1%							120	0.0515936	0.0263158	1055	1055		0.0252778																							1
70	1	2	Glycine 1.5%	34	0	82	1230	20	61.5	0	0	0			30	0	0		1		90																		1
70			Glycine 1.5%							2	0.0392126	0				0.0392126			1																				1
70			Glycine 1.5%							6	0.0664346	0.0789474				-0.0125128			1																				1
70			Glycine 1.5%							12	0.0945716	0.0789474				0.0156242			1																				1
70			Glycine 1.5%							20	0.123671	0.108108				0.0155624			0		80																		1
70			Glycine 1.5%							22	0.138596	0.138889				-0.000292592			0																				1
70			Glycine 1.5%							26	0.0803859	0.0789474				0.00143848			0																				1
70			Glycine 1.5%							32	0.0803859	0.0789474				0.00143848			0																				1
70			Glycine 1.5%							40	0.0664346	0.0512821				0.0151525			0																				1
70			Glycine 1.5%							50	0.0392126	0.0512821		630		-0.0120694			0		83.3333																		1
70			Glycine 1.5%							90	0.0259309	0.0512821				-0.0253511			0																				1
70			Glycine 1.5%							120	0.0259309	0.025	1325	1325		0.00093092																							1
71	1	2	Glycine 1.5%	34	0	95	1425	20	71.25	0	0	0			30	0	0		1		90																		1
71			Glycine 1.5%							2	0.0634534	0.0243902				0.0390631			1																				1
71			Glycine 1.5%							6	0.117626	0.0769231				0.0407025			1																				1
71			Glycine 1.5%							12	0.160426	0.105263				0.0551625			1																				1
71			Glycine 1.5%							20	0.220638	0.135135				0.0855028			0		101.667																		1
71			Glycine 1.5%							22	0.160426	0.105263				0.0551625			0																				1
71			Glycine 1.5%							26	0.103782	0.0769231				0.0268585			0																				1
71			Glycine 1.5%							32	0.117626	0.0769231				0.0407025			0																				1
71			Glycine 1.5%							40	0.117626	0.0769231				0.0407025			0																				1
71			Glycine 1.5%							50	0.117626	0.05		560		0.0676255			0		98.3333																		1
71			Glycine 1.5%							90		0.0243902				-0.0243902			0																				1
71			Glycine 1.5%							120		0.0243902	1360	1360		-0.0243902																							1
72	1	2	Glycine 1.5%	34	0	85	1275	20	63.75	0	0	0			30	0	0		1		93.3333																		1
72			Glycine 1.5%							2	0.0643103	0.0526316				0.0116788			1																				1
72			Glycine 1.5%							6	0.0914196	0.0810811				0.0103385			1																				1
72			Glycine 1.5%							12	0.162988	0.176471				-0.0134825			1																				1
72			Glycine 1.5%							20	0.208745	0.212121				-0.00337619			0		103.333																		1
72			Glycine 1.5%							22	0.162988	0.176471				-0.0134825			0																				1
72			Glycine 1.5%							26	0.119376	0.142857				-0.0234811			0																				1
72			Glycine 1.5%							32	0.119376	0.111111				0.00826495			0																				1
72			Glycine 1.5%							40	0.0643103	0.0810811				-0.0167707			0																				1
72			Glycine 1.5%							50	0.0380103	0.0526316		400		-0.0146213			0		103.333																		1
72			Glycine 1.5%							90	-0.0123028	0.0526316				-0.0649344			0																				1
72			Glycine 1.5%							120	0.0643103	0.0526316	1190	1190		0.0116788																							1
73	1	2	Glycine 1.5%	34	0	86	1290	20	64.5	0	0	0			30	0	0		1		90																		1
73			Glycine 1.5%							2	0.0498132	0.0263158				0.0234974			1																				1
73			Glycine 1.5%							6	0.0757576	0.0540541				0.0217035			1																				1
73			Glycine 1.5%							12	0.102433	0.147059				-0.044626			1																				1
73			Glycine 1.5%							20	0.116054	0.114286				0.00176844			0		86.6667																		1
73			Glycine 1.5%							22	0.0890019	0.0833333				0.00566857			0																				1
73			Glycine 1.5%							26	0.0371058	0.0263158				0.01079			0																				1
73			Glycine 1.5%							32	0.0626959	0.0263158				0.0363801			0																				1
73			Glycine 1.5%							40	0.0122026	0				0.0122026			0																				1
73			Glycine 1.5%							50	0.0122026	0		305		0.0122026			0		88.3333																		1
73			Glycine 1.5%							90	-0.0699301	0				-0.0699301			0																				1
73			Glycine 1.5%							120	0.0498132	0.0263158	1075	1075		0.0234974																							1
74	1	2	Glycine 1.5%	34	0	70	1050	20	52.5	0	0	0			30	0	0		1		81.6667																		1
74			Glycine 1.5%							2	0.0126053	0.0263158				-0.0137105			1																				1
74			Glycine 1.5%							6	0.0383975	0.0263158				0.0120818			1																				1
74			Glycine 1.5%							12	0.0649958	0.0833333				-0.0183375			1																				1
74			Glycine 1.5%							20	0.0786091	0.114286				-0.0356766			0		90																		1
74			Glycine 1.5%							22	0.0383975	0.0833333				-0.0449358			0																				1
74			Glycine 1.5%							26	0.025403	0.0540541				-0.0286511			0																				1
74			Glycine 1.5%							32	0.025403	0				0.025403			0																				1
74			Glycine 1.5%							40	0.0126053	-0.0714286				0.0840338			0																				1
74			Glycine 1.5%							50	-0.0246503	0	650	650		-0.0246503			0		86.6667																		1
74			Glycine 1.5%							90	-0.0124171	0				-0.0124171			0																				1
74			Glycine 1.5%							120	-0.0485808	-0.025		1415		-0.0235808																							1
75	1	2	Glycine 1.5%	34	0	85	1275	20	63.75	0	0	0			30	0	0		1		95																		1
75			Glycine 1.5%							2	0.0248413	0.0263158				-0.00147446			1																				1
75			Glycine 1.5%							6	0.0766999	0.114286				-0.0375859			1																				1
75			Glycine 1.5%							12	0.117626	0.147059				-0.0294333			1																				1
75			Glycine 1.5%							20	0.160426	0.181818				-0.0213925			0		101.667																		1
75			Glycine 1.5%							22	0.103782	0.181818				-0.0780366			0																				1
75			Glycine 1.5%							26	0.103782	0.114286				-0.0105042			0																				1
75			Glycine 1.5%							32	0.117626	0.147059				-0.0294333			0																				1
75			Glycine 1.5%							40	0.103782	0.114286				-0.0105042			0																				1
75			Glycine 1.5%							50	0.0901411	0.114286		277		-0.0241446			0		93.3333																		1
75			Glycine 1.5%							90	0.0503975	0.0263158				0.0240817			0																				1
75			Glycine 1.5%							120	0.0503975	0.0540541	1052	1052		-0.00365654																							1
76	1	2	Glycine 1.5%	34	0	67	1005	20	50.25	0	0	0			30	0	0		1		76.6667																		1
76			Glycine 1.5%							2	0.0125732	0.0238095				-0.0112363			1																				1
76			Glycine 1.5%							6	0.0514536	0.0487805				0.00267308			1																				1
76			Glycine 1.5%							12	0.0783863	0.102564				-0.0241778			1																				1
76			Glycine 1.5%							20		0.131579				-0.131579			0		78.3333																		1
76			Glycine 1.5%							22	0.106174	0.102564				0.00360992			0																				1
76			Glycine 1.5%							26	0.0783863	0.075				0.00338629			0																				1
76			Glycine 1.5%							32	0.0921708	0.102564				-0.0103933			0																				1
76			Glycine 1.5%							40	0.0921708	0.102564				-0.0103933			0																				1
76			Glycine 1.5%							50	0.0921708	0.102564		125		-0.0103933			0		76.6667																		1
76			Glycine 1.5%							90	0.0514536	0.075				-0.0235464			0																				1
76			Glycine 1.5%							120	0.0514536	0.0238095	585	585		0.027644																							1
77	1	2	Glycine 1.5%	34	0	67	1005	20	50.25	0	0	0			30	0	0		1		85																		1
77			Glycine 1.5%							2	0.0393443	0.027027				0.0123172			1																				1
77			Glycine 1.5%							6	0.0949153	0.0857143				0.00920097			1																				1
77			Glycine 1.5%							12	0.0949153	0.117647				-0.0227318			1																				1
77			Glycine 1.5%							20	0.13913	0.151515				-0.0123847			0		83.3333																		1
77			Glycine 1.5%							22	0.124138	0.151515				-0.0273772			0																				1
77			Glycine 1.5%							26	0.0949153	0.117647				-0.0227318			0																				1
77			Glycine 1.5%							32	0.0949153	0.117647				-0.0227318			0																				1
77			Glycine 1.5%							40	0.0949153	0.117647				-0.0227318			0																				1
77			Glycine 1.5%							50	0.0806723	0.0857143		260		-0.00504202			0		85																		1
77			Glycine 1.5%							90	0	0.027027				-0.027027			0																				1
77			Glycine 1.5%							120	0.0260163	0	900	900		0.0260163																							1
78	1	2	Glycine 1.5%	34	0	88	1320	20	66	0	0	0			30	0	0		1		85																		1
78			Glycine 1.5%							2	0.038841	0.0263158				0.0125252			1																				1
78			Glycine 1.5%							6	0.0795767					0.0795767			1																				1
78			Glycine 1.5%							12	0.107856	0.147059				-0.0392029			1																				1
78			Glycine 1.5%							20	0.18282	0.147059				0.0357617			0		78.3333																		1
78			Glycine 1.5%							22	0.137086	0.21875				-0.0816642			0																				1
78			Glycine 1.5%							26	0.122349	0.0833333				0.0390158			0																				1
78			Glycine 1.5%							32	0.0936004	0.114286				-0.0206853			0																				1
78			Glycine 1.5%							40	0.0936004	0.0540541				0.0395464			0																				1
78			Glycine 1.5%							50	0.0522023	0.0263158		188		0.0258865			0		73.3333																		1
78			Glycine 1.5%							90	0	-0.025				0.025			0																				1
78			Glycine 1.5%							120	0.0127447	0	835	835		0.0127447																							1
79	1	2	Glycine 1.5%	34	0	94	1410	20	70.5	0	0	0			30	0	0		1		88.3333																		1
79			Glycine 1.5%							2	0.0657791	0.0833333				-0.0175542			1																				1
79			Glycine 1.5%							6	0.107856	0.147059				-0.0392029			1																				1
79			Glycine 1.5%							12	0.152072	0.147059				0.00501351			1																				1
79			Glycine 1.5%							20	0.1521	0.21875				-0.06665			0		86.6667																		1
79			Glycine 1.5%							22	0.152072	0.21875				-0.0666777			0																				1
79			Glycine 1.5%							26	0.137086	0.147059				-0.00997299			0																				1
79			Glycine 1.5%							32	0.107856	0.181818				-0.0739622			0																				1
79			Glycine 1.5%							40	0.107856	0.114286				-0.00642976			0																				1
79			Glycine 1.5%							50	0.0936004	0.114286		180		-0.0206853			0		86.6667																		1
79			Glycine 1.5%							90	0.0657791	0.114286				-0.0485066			0																				1
79			Glycine 1.5%							120	0.0522023	0.0833333	605	605		-0.031131																							1
80	1	2	Mann 3% + eth	34	0	94	1410	20	70.5	0	0	0			30	0	0		1																				1
80			Mann 3% + eth							2	0	0				0			1																				1
80			Mann 3% + eth							6	0	0.0144928				-0.0144928			1		87																		1
80			Mann 3% + eth							12	0.0393443	0.0294118				0.0099325			1																				1
80			Mann 3% + eth							20	0.109402	0.09375				0.0156517			0																				1
80			Mann 3% + eth							22	0.0806723	0.09375				-0.0130777			0																				1
80			Mann 3% + eth							26	0.0528926	0.0294118				0.0234808			0		86.6667																		1
80			Mann 3% + eth							32	0.0129032	0.0294118				-0.0165085			0																				1
80			Mann 3% + eth							40	0.0393443	0.0294118				0.0099325			0																				1
80			Mann 3% + eth							50	0.0260163	0				0.0260163			0																				1
80			Mann 3% + eth							90	-0.0732824	-0.102564				0.0292817			0																				1
80			Mann 3% + eth							120	-0.0496124	-0.0277778				-0.0218346					81.6667																		1
81	1	2	Mann 3% + eth	34	0	82	1230	20	61.5	0	0	0			30	0	0		1																				1
81			Mann 3% + eth							2	0	0.0243902				-0.0243902			1																				1
81			Mann 3% + eth							6	0.052367	0.105263				-0.0528962			1		81.6667																		1
81			Mann 3% + eth							12	0.0939144	0.135135				-0.0412208			1																				1
81			Mann 3% + eth							20	0.152625	0.2				-0.0473748			0																				1
81			Mann 3% + eth							22	0.167936	0.166667				0.00126885			0																				1
81			Mann 3% + eth							26	0.108225	0.135135				-0.02691			0		90																		1
81			Mann 3% + eth							32	0.0939144	0.135135				-0.0412208			0																				1
81			Mann 3% + eth							40	0.0798382	0.105263				-0.025425			0																				1
81			Mann 3% + eth							50	0.0659909	0.0769231		870		-0.0109322			0																				1
81			Mann 3% + eth							90	0.0257679	0.05				-0.0242321			0																				1
81			Mann 3% + eth							120	0.0127825	0.0769231	1455	1455		-0.0641406					83.3333																		1
82	1	2	Mann 3% + eth	34	0	67	1005	20	50.25	0	0	0			30	0	0		1																				1
82			Mann 3% + eth							2	0.0371058	0.025				0.0121058			1																				1
82			Mann 3% + eth							6	0.0890019	0.0789474				0.0100545			1		86.6667																		1
82			Mann 3% + eth							12	0.187166	0.138889				0.0482769			1																				1
82			Mann 3% + eth							20	0.247934	0.205882				0.0420515			0																				1
82			Mann 3% + eth							22	0.217096	0.28125				-0.0641537			0																				1
82			Mann 3% + eth							26	0.187166	0.138889				0.0482769			0		83.3333																		1
82			Mann 3% + eth							32	0.172528	0.108108				0.0644201			0																				1
82			Mann 3% + eth							40	0.187166	0.108108				0.0790577			0																				1
82			Mann 3% + eth							50	0.143885	0.108108		205		0.0357768			0																				1
82			Mann 3% + eth							90	0.0890019	0.0512821				0.0377199			0																				1
82			Mann 3% + eth							120	0.0890019	0.0789474	593	593		0.0100545					76.6667																		1
83	1	2	Mann 3% + eth	34	0	67	1005	20	50.25	0	0	0			30	0	0		1																				1
83			Mann 3% + eth							2	0.0502103	0				0.0502103			1																				1
83			Mann 3% + eth							6	0.0897781	0.0555556				0.0342226			1		80																		1
83			Mann 3% + eth							12	0.174309	0.117647				0.0566624			1																				1
83			Mann 3% + eth							20	0.235066	0.117647				0.117419			0																				1
83			Mann 3% + eth							22	0.219524	0.1875				0.0320239			0																				1
83			Mann 3% + eth							26	0.174309	0.0857143				0.0885952			0		80																		1
83			Mann 3% + eth							32	0.159691	0.0555556				0.104136			0																				1
83			Mann 3% + eth							40	0.131105	0.0857143				0.0453903			0																				1
83			Mann 3% + eth							50	0.117126	0.0555556		335		0.0615709			0																				1
83			Mann 3% + eth							90	0.0632111	0				0.0632111			0																				1
83			Mann 3% + eth							120	0.0502103	-0.025641	800	800		0.0758513					76.6667																		1
84	1	2	Mann 3% + eth	34	0	86	1290	20	64.5	0	0	0			30	0	0		1																				1
84			Mann 3% + eth							2	0.0376761	0.027027				0.0106491			1																				1
84			Mann 3% + eth							6	0.0770268	0.027027				0.0499997			1		93.3333																		1
84			Mann 3% + eth							12	0.118166	0.151515				-0.0333491			1																				1
84			Mann 3% + eth							20	0.176018	0.151515				0.024503			0																				1
84			Mann 3% + eth							22	0.191051	0.0857143				0.105336			0																				1
84			Mann 3% + eth							26	0.0770268	0.0857143				-0.00868752			0		90																		1
84			Mann 3% + eth							32	0.0770268	0.0857143				-0.00868752			0																				1
84			Mann 3% + eth							40	0.0249367	0.0555556				-0.0306188			0																				1
84			Mann 3% + eth							50	0.0376761	0.027027		1075		0.0106491			0																				1
84			Mann 3% + eth							90	0.0770268	0.0555556				0.0214712			0																				1
84			Mann 3% + eth							120	0.063717	0.0555556	1665	1665		0.00816144					90																		1
85	1	2	Mann 3% + eth	34	0	85	1275	20	63.75	0	0	0			30	0	0		1																				1
85			Mann 3% + eth							2	0.0371058	0.0540541				-0.0169483			1																				1
85			Mann 3% + eth							6	0.116054	0.114286				0.00176844			1		101.667																		1
85			Mann 3% + eth							12	0.172528	0.147059				0.0254694			1																				1
85			Mann 3% + eth							20	0.263706	0.21875				0.0449558			0																				1
85			Mann 3% + eth							22	0.217096	0.181818				0.0352782			0																				1
85			Mann 3% + eth							26	0.172528	0.147059				0.0254694			0		100																		1
85			Mann 3% + eth							32	0.143885	0.114286				0.0295992			0																				1
85			Mann 3% + eth							40	0.12987	0.114286				0.0155844			0																				1
85			Mann 3% + eth							50	0.116054	0.0833333		432		0.0327208			0																				1
85			Mann 3% + eth							90	0.0890019	0.0540541				0.0349479			0																				1
85			Mann 3% + eth							120	0.0890019	0.0540541	692	692		0.0349479					93.3333																		1
86	1	2	Mann 3% + eth	34	1	95	1425	20	71.25	0	0	0			30	0	0		1																				1
86			Mann 3% + eth							2	0.0522023	0.0512821				0.000920233			1																				1
86			Mann 3% + eth							6	0.107856	0.0789474				0.0289086			1		83.3333																		1
86			Mann 3% + eth							12	0.18282	0.138889				0.0439316			1																				1
86			Mann 3% + eth							20	0.281774	0.205882				0.0758913			0																				1
86			Mann 3% + eth							22	0.264539	0.242424				0.0221144			0																				1
86			Mann 3% + eth							26	0.198596	0.171429				0.0271671			0		80																		1
86			Mann 3% + eth							32	0.18282	0.138889				0.0439316			0																				1
86			Mann 3% + eth							40	0.152072	0.138889				0.0131834			0																				1
86			Mann 3% + eth							50	0.122349	0.0789474		350		0.0434017			0																				1
86			Mann 3% + eth							90	0.152072	0				0.152072			0																				1
86			Mann 3% + eth							120	0.18282	0.025	750	750		0.15782					86.6667																		1
87	1	2	Mann 3% + eth	34	0	85	1275	20	63.75	0	0	0			30	0	0		1																				1
87			Mann 3% + eth							2	0	0.0263158				-0.0263158			1																				1
87			Mann 3% + eth							6	0.0630979	0.114286				-0.0511879			1		95																		1
87			Mann 3% + eth							12	0.103151	0.147059				-0.0439076			1																				1
87			Mann 3% + eth							20	0.173922	0.21875				-0.0448276			0																				1
87			Mann 3% + eth							22	0.18872	0.181818				0.00690176			0																				1
87			Mann 3% + eth							26	0.130835	0.181818				-0.0509829			0		93.3333																		1
87			Mann 3% + eth							32	0.130835	0.147059				-0.0162236			0																				1
87			Mann 3% + eth							40	0.116892	0.114286				0.00260651			0																				1
87			Mann 3% + eth							50	0.089608	0.0833333		505		0.0062747			0																				1
87			Mann 3% + eth							90	0.0373292	0.0540541				-0.0167248			0																				1
87			Mann 3% + eth							120	0	0.0263158	845	845		-0.0263158					93.3333																		1
88	1	2	Mann 3% + eth	34	0	88	1320	20	66	0	0	0			30	0	0		1																				1
88			Mann 3% + eth							2	0.0397635	0.0512821				-0.0115185			1																				1
88			Mann 3% + eth							6	0.0960088	0.0789474				0.0170614			1		73.3333																		1
88			Mann 3% + eth							12	0.172068	0.138889				0.0331788			1																				1
88			Mann 3% + eth							20	0.221115	0.171429				0.0496864			0																				1
88			Mann 3% + eth							22	0.188117	0.205882				-0.0177655			0																				1
88			Mann 3% + eth							26	0.172068	0.171429				0.000639109			0		71.6667																		1
88			Mann 3% + eth							32	0.172068	0.138889				0.0331788			0																				1
88			Mann 3% + eth							40	0.140829	0.138889				0.00194031			0																				1
88			Mann 3% + eth							50	0.0960088	0.108108		675		-0.0120993			0																				1
88			Mann 3% + eth							90	0.0130354	0.025				-0.0119646			0																				1
88			Mann 3% + eth							120		0.025	1245	1245		-0.025					75																		1
89	1	2	Mann 3% + eth	34	0	80	1200	20	60	0	0	0			30	0	0		1																				1
89			Mann 3% + eth							2	0.0396197	0.027027				0.0125926			1																				1
89			Mann 3% + eth							6	0.0956336	0.0555556				0.0400781			1		70																		1
89			Mann 3% + eth							12	0.171328	0.117647				0.0536812			1																				1
89			Mann 3% + eth							20	0.187293	0.1875				-0.000207103			0																				1
89			Mann 3% + eth							22	0.187293	0.151515				0.0357777			0																				1
89			Mann 3% + eth							26	0.155649	0.117647				0.0380016			0		75																		1
89			Mann 3% + eth							32	0.125115	0.0857143				0.0394004			0																				1
89			Mann 3% + eth							40	0.110246	0.0555556				0.0546904			0																				1
89			Mann 3% + eth							50	0.0956336	0.0555556		425		0.0400781			0																				1
89			Mann 3% + eth							90	0.0396197	0				0.0396197			0																				1
89			Mann 3% + eth							120	0.0261948	0	815	815		0.0261948					73.3333																		1
90	1	2	Mann 3% + eth	34	0	67	1005	20	50.25	0	0	0			30	0	0		1																				1
90			Mann 3% + eth							2	0.0498846	0.1				-0.0501154			1																				1
90			Mann 3% + eth							6	0.0891424	0.1				-0.0108576			1		76.6667																		1
90			Mann 3% + eth							12	0.158393	0.222222				-0.0638294			1																				1
90			Mann 3% + eth							20	0.187529	0.257143				-0.0696136			0																				1
90			Mann 3% + eth							22	0.144141	0.222222				-0.0780809			0																				1
90			Mann 3% + eth							26	0.116249	0.189189				-0.0729402			0		73.3333																		1
90			Mann 3% + eth							32	0.130095	0.189189				-0.0590944			0																				1
90			Mann 3% + eth							40	0.1026	0.157895				-0.0552951			0																				1
90			Mann 3% + eth							50	0.0498846	0.1		530		-0.0501154			0																				1
90			Mann 3% + eth							90	0.0498846	0.0731707				-0.0232861			0																				1
90			Mann 3% + eth							120	-0.0120555	0.0731707	1455	1455		-0.0852262					75																		1
91	1	2	Sorb-mann	34	0	67	1005	20	50.25	0	0	0			30	0	0		1																				1
91			Sorb-mann							2	0	0				0			1																				1
91			Sorb-mann							6	0.0504974	0.0789474				-0.02845			1																				1
91			Sorb-mann							12	0.117891	0.108108				0.00978244			1																				1
91			Sorb-mann							20	0.131982	0.108108				0.0238737			0		90																		1
91			Sorb-mann							22	0.0903342	0.108108				-0.0177739			0																				1
91			Sorb-mann							26	0.07686	0.0789474				-0.00208736			0																				1
91			Sorb-mann							32	0.07686	0.0512821				0.025578			0																				1
91			Sorb-mann							40	0.0635825	0.0512821				0.0123004			0		86.6667																		1
91			Sorb-mann							50	0.0635825	0.025		210		0.0385825			0																				1
91			Sorb-mann							90	0.0376006	0.0512821				-0.0136815			0																				1
91			Sorb-mann							120	0.024888	0.025	870	870		-0.000111996																							1
92	1	2	Sorb-mann	34	0	95	1425	20	71.25	0	0	0			30	0	0		1																				1
92			Sorb-mann							2	0.0648155	0.0769231				-0.0121075			1		86.6667																		1
92			Sorb-mann							6	0.0921708	0.0769231				0.0152477			1																				1
92			Sorb-mann							12	0.14955	0.166667				-0.0171167			1																				1
92			Sorb-mann							20	0.210787	0.166667				0.04412			0		93.3333																		1
92			Sorb-mann							22	0.179662	0.166667				0.0129956			0																				1
92			Sorb-mann							26	0.134858	0.135135				-0.000277006			0																				1
92			Sorb-mann							32	0.134858	0.135135				-0.000277006			0																				1
92			Sorb-mann							40	0.106174	0.105263				0.000910861			0		86.6667																		1
92			Sorb-mann							50	0.0783863	0.0769231		675		0.00146321			0																				1
92			Sorb-mann							90	0.106174	0.05				0.056174			0																				1
92			Sorb-mann							120	0.0648155	0.0769231	1515	1515		-0.0121075																							1
93	1	2	Sorb-mann	34	0	94	1410	20	70.5	0	0	0			30	0	0		1																				1
93			Sorb-mann							2	0.0525369	0.0487805				0.00375639			1		90																		1
93			Sorb-mann							6	0.094238	0.102564				-0.00832608			1																				1
93			Sorb-mann							12	0.168575	0.162162				0.00641268			1																				1
93			Sorb-mann							20	0.200152	0.194444				0.0057071			0		88.3333																		1
93			Sorb-mann							22	0.200152	0.162162				0.0379894			0																				1
93			Sorb-mann							26	0.123217	0.194444				-0.0712277			0																				1
93			Sorb-mann							32	0.123217	0.162162				-0.0389454			0																				1
93			Sorb-mann							40	0.108606	0.102564				0.00604154			0		73.3333																		1
93			Sorb-mann							50	0.108606	0.131579		270		-0.0229733			0																				1
93			Sorb-mann							90	0.0258481	0.102564				-0.076716			0																				1
93			Sorb-mann							120	0.0525369	0.102564	910	910		-0.0500272																							1
94	1	2	Sorb-mann	34	0	85	1275	20	63.75	0	0	0			30	0	0		1																				1
94			Sorb-mann							2	0.0510614	0.0512821				-0.000220612			1		83.3333																		1
94			Sorb-mann							6	0.0914196	0.138889				-0.0474693			1																				1
94			Sorb-mann							12	0.177994	0.205882				-0.0278879			1																				1
94			Sorb-mann							20	0.14822	0.242424				-0.0942042			0		100																		1
94			Sorb-mann							22	0.177994	0.171429				0.00656584			0																				1
94			Sorb-mann							26	0.14822	0.171429				-0.0232086			0																				1
94			Sorb-mann							32	0.119376	0.171429				-0.0520525			0																				1
94			Sorb-mann							40	0.119376	0.138889				-0.0195128			0		93.3333																		1
94			Sorb-mann							50	0.119376	0.108108		200		0.011268			0																				1
94			Sorb-mann							90	0.0777615	0.0789474				-0.00118586			0																				1
94			Sorb-mann							120	0.0251525	0.0789474	505	505		-0.0537949																							1
95	1	2	Sorb-mann	34	0	88	1320	20	66	0	0	0			30	0	0		1																				1
95			Sorb-mann							2	0.0392126	0.027027				0.0121856			1		95																		1
95			Sorb-mann							6	0.0945716	0.0555556				0.039016			1																				1
95			Sorb-mann							12	0.138596	0.0857143				0.052882			1																				1
95			Sorb-mann							20	0.138596	0.151515				-0.0129189			0		80																		1
95			Sorb-mann							22	0.153782	0.151515				0.00226648			0																				1
95			Sorb-mann							26	0.108998	0.0857143				0.0232835			0																				1
95			Sorb-mann							32	0.0803859	0.027027				0.0533588			0																				1
95			Sorb-mann							40	0.0803859	0.027027				0.0533588			0		76.6667																		1
95			Sorb-mann							50	0.052712	0.027027		960		0.025685			0																				1
95			Sorb-mann							90	0.0128617	0.027027				-0.0141653			0																				1
95			Sorb-mann							120	0.0664346	0.027027	1680	1680		0.0394076																							1
96	1	2	Sorb-mann	34	0	70	1050	20	52.5	0	0	0			30	0	0		1																				1
96			Sorb-mann							2	0.0124295	0.0263158				-0.0138863			1																				1
96			Sorb-mann							6	0.0773804	0.0540541				0.0233264			1		76.6667																		1
96			Sorb-mann							12	0.176972	0.114286				0.0626862			1																				1
96			Sorb-mann							20	0.19211	0.181818				0.0102916			0		86.6667																		1
96			Sorb-mann							22	0.147406	0.114286				0.0331199			0																				1
96			Sorb-mann							26	0.0909611	0.114286				-0.0233246			0																				1
96			Sorb-mann							32	0.104749	0.0540541				0.050695			0																				1
96			Sorb-mann							40	0.0773804	0.0540541				0.0233264			0		78.3333																		1
96			Sorb-mann							50	0.0773804	0.0263158		160		0.0510646			0																				1
96			Sorb-mann							90	0.0640025	0.0263158				0.0376867			0																				1
96			Sorb-mann							120	0.0773804	0.0263158	600	600		0.0510646																							1
97	1	2	Sorb-mann	34	0	82	1230	20	61.5	0	0	0			30	0	0		1																				1
97			Sorb-mann							2	0.0390849	0.0526316				-0.0135467			1		80																		1
97			Sorb-mann							6	0.094238	0.111111				-0.0168731			1																				1
97			Sorb-mann							12	0.138078	0.111111				0.0269666			1																				1
97			Sorb-mann							20	0.184225	0.176471				0.00775411			0		76.6667																		1
97			Sorb-mann							22	0.138078	0.176471				-0.0383929			0																				1
97			Sorb-mann							26	0.138078	0.142857				-0.00477946			0																				1
97			Sorb-mann							32	0.123217	0.111111				0.0121057			0																				1
97			Sorb-mann							40	0.108606	0.111111				-0.00250547			0		73.3333																		1
97			Sorb-mann							50	0.0801079	0.0810811		545		-0.000973202			0																				1
97			Sorb-mann							90	0.0662094	0.0810811				-0.0148717			0																				1
97			Sorb-mann							120	0.0390849	0.0526316	1195	1195		-0.0135467																							1
98	1	2	Sorb-mann	28	0	86	1290	20	64.5	0	0	0			30	0	0		1																				1
98			Sorb-mann							2	0.0248413	0.0512821				-0.0264407			1		73.3333																		1
98			Sorb-mann							6	0.0901411	0.0789474				0.0111938			1																				1
98			Sorb-mann							12	0.145943	0.138889				0.0070539			1																				1
98			Sorb-mann							20	0.175131	0.205882				-0.030751			0		91.6667																		1
98			Sorb-mann							22	0.145943	0.138889				0.0070539			0																				1
98			Sorb-mann							26	0.103782	0.108108				-0.00432657			0																				1
98			Sorb-mann							32	0.0766999	0.0789474				-0.00224751			0																				1
98			Sorb-mann							40	0.0375281	0.025				0.0125281			0		98.3333																		1
98			Sorb-mann							50	0.0123332	0.025		690		-0.0126668			0																				1
98			Sorb-mann							90	0	0.025				-0.025			0																				1
98			Sorb-mann							120	0.0503975	0.0512821	1270	1270		-0.000884541																							1
99	1	2	Sorb-mann	34	0	85	1275	20	63.75	0	0	0			30	0	0		1																				1
99			Sorb-mann							2	0.0379219	0				0.0379219			1		113.333																		1
99			Sorb-mann							6	0.105014	0.0588235				0.0461909			1																				1
99			Sorb-mann							12	0.162522	0.125				0.0375223			1																				1
99			Sorb-mann							20	0.119057	0.125				-0.00594293			0		93.3333																		1
99			Sorb-mann							22	0.119057	0.0909091				0.028148			0																				1
99			Sorb-mann							26	0.119057	0.0909091				0.028148			0																				1
99			Sorb-mann							32	0.0775675	0.0588235				0.018744			0																				1
99			Sorb-mann							40	0.0775675	0.0285714				0.0489961			0		106.667																		1
99			Sorb-mann							50	0.0641536	0.0588235		290		0.00533003			0																				1
99			Sorb-mann							120	0.0509398	0.0285714	610	610		0.0223684																							1
100	1	2	Sorb-mann	33	0	67	1005	20	50.25	0	0	0			30	0	0		1																				1
100			Sorb-mann							2	0.0403823	0.0540541				-0.0136718			1																				1
100			Sorb-mann							6	0.0976208	0.114286				-0.0166649			1		90																		1
100			Sorb-mann							12	0.143332	0.147059				-0.00372664			1																				1
100			Sorb-mann							20	0.159139	0.21875				-0.0596111			0		86.6667																		1
100			Sorb-mann							22	0.0976208	0.114286				-0.0166649			0																				1
100			Sorb-mann							26	0.127815	0.114286				0.0135298			0																				1
100			Sorb-mann							32	0.0976208	0.147059				-0.049438			0																				1
100			Sorb-mann							40	0.068495	0.114286				-0.0457907			0		85																		1
100			Sorb-mann							50	0.068495	0.0833333	230	230		-0.0148383																							1
101	1	2	Glycine 1.5%	76	0	72	1000	20	50	0	0	0			25	0	0		1																				1
101										10	0.0608643	0.0588235		53		0.00204074			1																				1
101										20	0.0993049	0.0909091		173		0.00839578			0																				1
101										50	0.0118666	0		673		0.0118666			0		88.3333																		1
101										80	-0.0460193	-0.027027		1252		-0.0189923			0		106.667																		1
101										140	0.0238834	0	1379	1379		0.0238834					105																		1
102	1	2	Glyc-eth	76	0	72	1000	20	50	0	0	0			25	0	0		1		113.333																		1
102										10	0.0629882	0.0294118		41		0.0335764			1		100																		1
102										20	0.102881	0.0294118		123		0.0734689			0		118.333																		1
102										50	-0.0358423	-0.0277778		383		-0.00806452			0		100																		1
102										80	-0.0358423	-0.0540541		677		0.0182118			0		106.667																		1
102										140	0.0372856	0.0606061	872	872		-0.0233205					103.333																		1
103	1	2	Glycine 1.5%	74	0	76	1000	20	50	0	0	0			25	0	0		1		108.333																		1
103										10	0.096792	0.0882353		30		0.00855674			1		100																		1
103										20	0.111607	0.121212		127		-0.00960498			0		110																		1
103										50	0.0264831	0.0571429		435		-0.0306598			0		96.6667																		1
103										80	0.0131303	0.0882353		644		-0.075105			0		100																		1
103										140	-0.0625	0	1031	1031		-0.0625					113.333																		1
104	1	2	Glyc-eth	74	0	76	1000	20	50	0	0	0			25	0	0		1		110																		1
104										10	0.0516196	0.0526316		87		-0.00101202			1		128.333																		1
104										20	0.106709	0.176471		264		-0.0697612			0		126.667																		1
104										50	-0.0124008	0.0526316		780		-0.0650324			0		110																		1
104										80	0.0125976	0.0526316		1043		-0.0400339			0		106.667																		1
104										140	-0.0484672	-0.0243902	1345	1345		-0.024077					120																		1
105	1	2	Glycine 1.5%	67	0	70	1000	20	50	0	0	0			25	0	0		1		118.333																		1
105										10	0.0537634	0		21		0.0537634			1		120																		1
105										20	0.0677507	0.030303		61		0.0374476			0		120																		1
105										50	0.0131234	-0.0285714		155		0.0416948			0		125																		1
105										80	0.026455	-0.0285714		305		0.0550265			0		126.667																		1
105										140	-0.0129199	-0.0285714	425	425		0.0156515					125																		1
106	1	2	Glyc-eth	67	0	70	1000	20	50	0	0	0			25	0	0		1		91.6667																		1
106										10	0.0537634	0.0666667		29		-0.0129032			1		100																		1
106										20	0.082012	0.103448		88		-0.0214362			0		100																		1
106										80	0.026441	0.103448		348		-0.0770072			0		91.6667																		1
106										50	0.0399893	0.103448		450		-0.0634589			0		90																		1
106										140	0.026441	0.0666667	516	516		-0.0402256					93.3333																		1
107	1	2	Glycine 1.5%	75	0	69	1000	20	50	0	0	0			25	0	0		1		111.667																		1
107										10	0.0397246	0.025641		137		0.0140836			1		111.667																		1
107										20	0.0397246	0.025641				0.0140836			0		111.667																		1
107										50	-0.0254874	0.025641		512		-0.0511285			0		108.333																		1
107										80	-0.0254874	0.0526316		952		-0.078119			0		106.667																		1
107										140	-0.0128403	0.111111	1557	1557		-0.123951					106.667																		1
108	1	2	Glyc-eth	75	0	69	1000	20	50	0	0	0			25	0	0		1		100																		1
108										10	0.0520427	0.0833333		22		-0.0312907			1		100																		1
108										20	0.0793231	0.0833333		84		-0.00401022			0		106.667																		1
108										50	0.0127081	0.0263158		459		-0.0136077			0		106.667																		1
108										80	-0.0125141	0.0263158		1009		-0.0388299			0		90																		1
108										140	0	0.0833333	1632	1632		-0.0833333					83.3333																		1
109	1	2	Glycine 1.5%	76	0	74	1000	20	50	0	0	0			25	0	0		1		91.6667																		1
109										10	0.0708015	0.0344828		20		0.0363187			1		98.3333																		1
109										20	0.11655	0.0714286		35		0.0451215			0		100																		1
109										50	0.0275482	0		77		0.0275482			0		96.6667																		1
109										80	0	-0.0322581		181		0.0322581			0		100																		1
109										140	-0.0647501	-0.0625	571	571		-0.00225006					93.3333																		1
110	1	2	Glyc-eth	76	0	74	1000	20	50	0	0	0			25	0	0		1		85																		1
110										10	0.0865801	0.107143		7		-0.0205628			1		95																		1
110										20	0.13369	0.148148		19		-0.0144583			0		90																		1
110										50	0.0278009	0.0689655		61		-0.0411646			0		96.6667																		1
110										80	0	0.0689655		152		-0.0689655			0		95																		1
110										140	-0.0398724	-0.03125	374	374		-0.00862241					96.6667																		1
111	1	2	Glycine 1.5%	72	0	82	1000	20	50	0	0	0			25	0	0		1		90																		1
111										10	0.107759	0.125		15		-0.0172414			1		93.3333																		1
111										20	0.166852	0.16129		33		0.00556174			0		93.3333																		1
111										50	0.0658068	0.0909091		143		-0.0251023			0		93.3333																		1
111										80	0.0388903	0.0588235		479		-0.0199332			0		91.6667																		1
111										140	0.0257334	0.0909091	841	841		-0.0651757					95																		1
112	1	2	Glyc-eth	72	0	82	1000	20	50	0	0	0			25	0	0		1		98.3333																		1
112										20	0.0252525	0.0625		47		-0.0372475			1		90																		1
112										50	0	0		135		0			0		93.3333																		1
112										80	0.163934	0.030303		387		0.133631			0		90																		1
112										140	0.225989	0	772	772		0.225989			0		96.6667																		1
113	1	2	Glycine 1.5%	68	0	70	1000	20	50	0	0	0			25	0	0				96.6667																		1
113										10	0.065189	0.030303		11		0.034886			1		93.3333																		1
113										20	0.121065	0.0625		30		0.0585654			1		93.3333																		1
113										50	-0.0124626	-0.0285714		110		0.0161088			0		105																		1
113										80	-0.0124626	-0.0555556		360		0.0430929			0		100																		1
113										140	0	-0.0810811	735	735		0.0810811					103.333																		1
114	1	2	Glyc-eth	68	0	70	1000	20	50	0	0	0			25	0	0		1		103.333																		1
114										10	0.0123457	0.0294118		37		-0.0170661			1		113.333																		1
114										20	0.0248756	0.0606061		60		-0.0357304			0		111.667																		1
114										50	-0.0359712	-0.0277778		148		-0.00819345			0		103.333																		1
114										80	-0.0815851	-0.0277778		283		-0.0538073			0		93.3333																		1
114										140	-0.0241546	0.0294118	610	610		-0.0535664					90																		1
115	1	2	Glycine 1.5%	72	0	70	1000	20	50	0	0	0			25	0	0		1		88.3333																		1
115										10	0.10929	0.0714286		37		0.037861			1		96.6667																		1
115										20	0.123984	0.0714286		86		0.0525554			0		96.6667																		1
115										50	-0.0127081	0		229		-0.0127081			0		98.3333																		1
115										80	-0.0375422	-0.0625		599		0.0249578			0		88.3333																		1
115										140	-0.096432	-0.0625	1289	1289		-0.033932					93.3333																		1
116	1	2	Glyc-eth	72	0	70	1000	20	50	0	0	0			25	0	0		1		92.6667																		1
116										10	0.137741	0.0769231		27		0.060818			1		86.6667																		1
116										20	0.183616	0.0769231		62		0.106693			0		90																		1
116										50	0.0661376	-0.0344828		112		0.10062			0		90																		1
116										80	0.0128205	0		382		0.0128205			0		85																		1
116										140	0.0661376	-0.0344828	870	870		0.10062					83.3333																		1
117	1	2	Glycine 1.5%	76	0	74	1000	20	50	0	0	0			25	0	0		1		96.6667																		1
117										10	0.0494866	0		12		0.0494866			1		93.3333																		1
117										20	0.036846	0		31		0.036846			0		98.3333																		1
117										50	-0.011936	0		126		-0.011936			0		93.3333																		1
117										80	-0.0353107	-0.0294118		426		-0.00589897			0		96.6667																		1
117										140	0.0121065	0	896	896		0.0121065					96.6667																		1
118	1	2	Glyc-eth	76	0	74	1000	20	50	0	0	0			25	0	0		1		113.333																		1
118										10	0.145503	0.0645161		13		0.0809865			1		100																		1
118										20	0.145503	0.1		71		0.0455026			0		103.333																		1
118										50	-0.0242072	0		286		-0.0242072			0		100																		1
118										80	0.0123457	0.03125		574		-0.0189043			0		93.3333																		1
118										140	0.0375375	0	899	899		0.0375375					103.333																		1
119	1	2	Glycine 1.5%	79	0	87	1000	20	50	0	0	0			25	0	0		1		93.3333																		1
119										10	0.0509424	0.03125		12		0.0196924			1		91.6667																		1
119										20	0.104657	0.03125		47		0.0734072			0		90																		1
119										50	0.0509424	0		147		0.0509424			0		90																		1
119										80	0.0379555	0		347		0.0379555			0		90																		1
119										140	0	-0.0294118	797	797		0.0294118					88.3333																		1
120	1	2	Glyc-eth	79	0	87	1000	20	50	0	0	0			25	0	0		1		91.6667																		1
120										10	0.10101	0.0645161		17		0.036494			1		93.3333																		1
120										20	0.141844	0.0645161		32		0.0773278			0		96.6667																		1
120										50	0.0877743	0.03125		95		0.0565243			0		93.3333																		1
120										80	0.0618429	-0.0294118		195		0.0912547			0		95																		1
120										140	0	-0.0571429	552	552		0.0571429					90																		1
121	1	2	Glyc-eth	76	0	70	1000	20	50	0	0	0			25	0	0		1		90																		1
121										10	0.0648172	0.0322581		5		0.0325592			1		90																		1
121										20	0.120289	0.103448		19		0.0168404			0		90																		1
121										50	0.0383142	0.0322581		66		0.00605611			0		91.6667																		1
121										80	0.0514668	0		141		0.0514668			0		86.6667																		1
121										140	0.0383142	-0.030303	232	232		0.0686172					93.3333																		1
122	1	2	Ringer-lact	52	1	80	2000	30	66.6	0	0	0			100	0	1		1	1	77																		0
122										10	0.2636	0.223				0.0406			1		84																		0
122										20	0.3991	0.3336				0.0655			0		86.3333																		0
122										30	0.3333	0.3293		20		0.004			0		88.3333																		0
122										35	0.2531	0.246				0.0071			0		82.6667																		0
122										45	0.2136	0.2007				0.0129			0		79.6667																		0
122										60	0.2457	0.1911	45	45		0.0546					71.6667																		0
123	0	1		45	1	78	1950	30	65	0	0	0			200	0	1		1	1	83.3333																		0
123										10	0.326	0.1887				0.1373			1		87.3333																		0
123										20	0.4413	0.2924				0.1489			1		85																		0
123										30	0.3641	0.2495		15		0.1146			0		82.6667																		0
123										35	0.3369	0.2448				0.0921			0		89																		0
123										40	0.3329	0.2039				0.129			0		75.6667																		0
123										45	0.3066	0.199				0.1076			0		89.3333																		0
123										50	0.2808	0.194				0.0868			0		82																		0
123										60	0.2768	0.1548		40		0.122			0		78.6667																		0
123										70	0.2729	0.1496				0.1233			0		79.3333																		0
123										80	0.2479	0.1443				0.1036			0		88.6667																		0
123										90	0.2235	0.139	60	60		0.0845					126.667																		0
124	0	1		43	1	54	1350	30	45	0	0	0			150	0	1		1	1	61.6667																		0
124										10	0.2379	0.0564				0.1815			1		70																		0
124										20	0.5379	0.3913				0.1466			1		62																		0
124										30	0.3213	0.2769		10		0.0444			0		65																		0
124										35	0.3416	0.1327				0.2089			0		74																		0
124										40	0.2456	0.1588				0.0868			0		76																		0
124										45	0.2203	0.1227				0.0976			0		81.6667																		0
124										50	0.1752	0.0817				0.0935			0		80.3333																		0
124										60	0.1919	0.0547		35		0.1372			0		64.6667																		0
124										70	0.148	0.0805				0.0675			0		70.3333																		0
124										80	0.1444	0.0408				0.1036			0		75																		0
124										90	0.1407	0.0662	50	50		0.0745			0		65.3333																		0
124										100	0.0809	0.0607				0.0202					108.667																		0
125	0	1		45	1	98	2450	30	81.6667	0	0	0			250	0	1		1	2	88																		0
125										10	0.1425	0.036				0.1065			1		84.6667																		0
125										20	0.2965	0.1986				0.0979			1		81.6667																		0
125										30	0.3373	0.0969		30		0.2404			0		80																		0
125										35	0.2681	0.1732				0.0949			0		73.6667																		0
125										40	0.2236	0.146				0.0776			0		75																		0
125										45	0.1625	0.1595				0.003			0		77.6667																		0
125										50	0.2164	0.125				0.0914			0		77.3333																		0
125										60	0.1556	0.1381		50		0.0175			0		79.6667																		0
125										70	0.1706	0.1442				0.0264			0		82.3333																		0
125										80	0.1129	0.139				-0.0261			0		91.3333																		0
125										90	0.0922	0.1043		60		-0.0121					85																		0
126	0	1		41	1	80	2000	30	66.6667	0	0	0			150	0	1		1	2	98																		0
126										10	0.2864	0.2427				0.0437			1		87																		0
126										20	0.3751	0.32				0.0551			1		96.3333																		0
126										30	0.3475	0.2607		25		0.0868			0		111.333																		0
126										35	0.2544	0.2566				-0.0022			0		99																		0
126										40	0.2508	0.198				0.0528			0		100.333																		0
126										45	0.2264	0.1972				0.0292			0		94.3333																		0
126										50	0.1829	0.1523				0.0306			0		90.3333																		0
126										60	0.1794	0.2205		65		-0.0411			0		85																		0
126										70	0.1954	0.1466				0.0488			0		85																		0
126										80	0.1918	0.1586				0.0332			0		90																		0
126										90	0.2082	0.2409	90	90		-0.0327					90.3333																		0
127	0	1		47	1	94.8	2375	30	79.1667	0	0	0			150	0	1		1	1	95																		0
127										10	0.3865	0.1116				0.2749			1		88																		0
127										20	0.5195	0.2937				0.2258			1		84.3333																		0
127										30	0.4755	0.3429		40		0.1326			0		85.6667																		0
127										35	0.359	0.2886				0.0704			0		101.667																		0
127										40	0.2702	0.292				-0.0218			0		99.6667																		0
127										45	0.2835	0.2634				0.0201			0		92																		0
127										50	0.2477	0.178				0.0697			0		99.3333																		0
127										60	0.2607	0.1938		80		0.0669			0		75.3333																		0
127										70	0.3248	0.2103				0.1145			0		60.3333																		0
127										80	0.3044	0.1979				0.1065			0		70.3333																		0
127										90	0.3183	0.1642	110	110		0.1541					72.6667																		0
128	0	1		45	1	65	1625	30	54.1667	0	0	0			150	0	1		1	2	93.3333																		0
128										10	0.3272	0.1591				0.1681			1		75.6667																		0
128										20	0.5259	0.2427				0.2832			1		79.3333																		0
128										30	0.3655	0.1877		30		0.1778			0		105.667																		0
128										35	0.2688	0.1677				0.1011			0		98																		0
128										40	0.2213	0.1422				0.0791			0		100.667																		0
128										50	0.2378	0.0532		50		0.1846			0		87																		0
128										60	0.1715	0.0626				0.1089			0		90.6667																		0
128										70	0.1092	-0.0281				0.1373			0		84																		0
128										80	0.0683	-0.0144				0.0827			0		96.6667																		0
128										90	0.0464	-0.0003	70	70		0.0467					94																		0
129	0	1		51	1	73	1825	30	60.8333	0	0	0			150	0	1		1	2	73																		0
129										10	0.3471	0.2424				0.1047			1		65.6667																		0
[truncated: 804 more rows]

## Sheet: History
Object	Timestamp	User	Object Name	Event	Description	Annotation
Hb alb diffar.Data.Blad 2.Sheet2	2023.06.28 15:02:39 UTC	robert.hahn	Worksheet	Object Created	Object Created \\Mac\Home\Desktop\Sheet2.xls
Hb alb diffar.Data.Blad 2.Sheet2	2023.06.28 15:02:58 UTC	robert.hahn	Sheet2	Object Name Changed	Object name changed from Sheet1 to Sheet2
Hb alb diffar.Data.Blad 2.Sheet2	2023.06.28 15:08:20 UTC	robert.hahn	Sheet2	Value changed	C1782; changed from Empty to 1
Hb alb diffar.Data.Blad 2.Sheet2	2023.06.28 15:08:25 UTC	robert.hahn	Sheet2	Value changed	D1782; changed from Empty to 2
