# Supplementary material for: Accelerated lymph flow from infusion of crystalloid fluid during general anesthesia
Source: BMC Anesthesiol. 2024 Mar 27;24:119. doi: 10.1186/s12871-024-02494-w (PMC10967119; doi:10.1186/s12871-024-02494-w)
Supplement: Supplementary file 3 — Supplementary Material 3 [file 12871_2024_2494_MOESM3_ESM.xls]

## Sheet: Blad1
Simulation of the volume expansion of the fast-exchange interstitial fluid space when 1,575 mL of Ringer´s is infused over 30 min, using the parameter estimates that are valid for awake and anesthetized subjects when the Hb-Alb difference is negative (-0.15) and positive (+0.20). This volume expansion is then multiplied with the appropriate k21 value to yield the flow to Vc.
Time (min)	Vt1 Neg Hb-alb diff		Flow to Vc		Vt1 pos Hb-Alb diff		Flow to Vc		Vt1 neg Hb-Alb diff		Flow to Vc		Vt 1 pos Hb Alb		Flow to Vc		Vt1 inflow to Vc	Vt1 inflow to Vc	Vt1 inflow to Vc	Vt1 inmflow to Vc		Cum N	Cum O	Cum P	Cum Q
	awake	k21	(=B x C)		awake	k21	(F x G)		anesthetized	k21	(J4*K4)		Anesthetized	k21	(N4+O4)		awake Neg alb-diff	awake pos HbAlb diff	Anesthetized	Anesthetized
																			Neg alb-diff	Pos alb-diff		0	0	0	0
0	0	0.038	0		0	0.115	0		0	0.025	0		0	0.074	0		0	0	0	0		0	0	0	0
1	1.59347	0.038	0.060552		4.16901	0.115	0.479436		1.60452	0.025	0.040113		4.25343	0.074	0.314754		0.060552	0.479436	0.040113	0.314754		0.060552	0.479436	0.040113	0.314754
2	6.12634	0.038	0.232801		15.1223	0.115	1.73906		6.22977	0.025	0.155744		15.7171	0.074	1.16307		0.232801	1.73906	0.155744	1.16307		0.293353	2.2185	0.195857	1.47782
3	13.2578	0.038	0.503797		30.9998	0.115	3.56498		13.6117	0.025	0.340292		32.7756	0.074	2.4254		0.503797	3.56498	0.340292	2.4254		0.79715	5.78348	0.536149	3.90322
4	22.6843	0.038	0.862005		50.4349	0.115	5.80001		23.5089	0.025	0.587723		54.1737	0.074	4.00885		0.862005	5.80001	0.587723	4.00885		1.65915	11.5835	1.12387	7.91207
5	34.1354	0.038	1.29715		72.4231	0.115	8.32866		35.7011	0.025	0.892528		78.936	0.074	5.84126		1.29715	8.32866	0.892528	5.84126		2.9563	19.9122	2.0164	13.7533
6	47.3703	0.038	1.80007		96.2268	0.115	11.0661		49.9868	0.025	1.24967		106.305	0.074	7.86654		1.80007	11.0661	1.24967	7.86654		4.75637	30.9782	3.26607	21.6199
7	62.1742	0.038	2.36262		121.304	0.115	13.95		66.1819	0.025	1.65455		135.691	0.074	10.0411		2.36262	13.95	1.65455	10.0411		7.11899	44.9282	4.92062	31.661
8	78.3562	0.038	2.97754		147.257	0.115	16.9346		84.1183	0.025	2.10296		166.637	0.074	12.3311		2.97754	16.9346	2.10296	12.3311		10.0965	61.8628	7.02357	43.9921
9	95.7461	0.038	3.63835		173.794	0.115	19.9863		103.642	0.025	2.59106		198.787	0.074	14.7103		3.63835	19.9863	2.59106	14.7103		13.7349	81.8491	9.61464	58.7024
10	114.192	0.038	4.33931		200.7	0.115	23.0805		124.614	0.025	3.11535		231.866	0.074	17.1581		4.33931	23.0805	3.11535	17.1581		18.0742	104.93	12.73	75.8605
11	133.56	0.038	5.07528		227.819	0.115	26.1992		146.904	0.025	3.67261		265.658	0.074	19.6587		5.07528	26.1992	3.67261	19.6587		23.1495	131.129	16.4026	95.5192
12	153.729	0.038	5.8417		255.036	0.115	29.3291		170.397	0.025	4.25992		299.997	0.074	22.1998		5.8417	29.3291	4.25992	22.1998		28.9912	160.458	20.6625	117.719
13	174.592	0.038	6.63451		282.266	0.115	32.4606		194.984	0.025	4.87461		334.753	0.074	24.7717		6.63451	32.4606	4.87461	24.7717		35.6257	192.919	25.5371	142.491
14	196.055	0.038	7.45008		309.449	0.115	35.5867		220.569	0.025	5.51422		369.826	0.074	27.3671		7.45008	35.5867	5.51422	27.3671		43.0758	228.505	31.0513	169.858
15	218.032	0.038	8.28521		336.54	0.115	38.7021		247.061	0.025	6.17652		405.137	0.074	29.9801		8.28521	38.7021	6.17652	29.9801		51.361	267.207	37.2279	199.838
16	240.448	0.038	9.13702		363.507	0.115	41.8032		274.379	0.025	6.85948		440.625	0.074	32.6063		9.13702	41.8032	6.85948	32.6063		60.498	309.011	44.0873	232.444
17	263.236	0.038	10.003		390.325	0.115	44.8874		302.449	0.025	7.56122		476.244	0.074	35.2421		10.003	44.8874	7.56122	35.2421		70.501	353.898	51.6486	267.686
18	286.337	0.038	10.8808		416.979	0.115	47.9526		331.202	0.025	8.28005		511.957	0.074	37.8848		10.8808	47.9526	8.28005	37.8848		81.3818	401.851	59.9286	305.571
19	309.698	0.038	11.7685		443.457	0.115	50.9976		360.576	0.025	9.0144		547.735	0.074	40.5324		11.7685	50.9976	9.0144	40.5324		93.1503	452.848	68.943	346.103
20	333.271	0.038	12.6643		469.751	0.115	54.0213		390.514	0.025	9.76286		583.556	0.074	43.1831		12.6643	54.0213	9.76286	43.1831		105.815	506.87	78.7059	389.287
21	357.014	0.038	13.5665		495.854	0.115	57.0232		420.965	0.025	10.5241		619.403	0.074	45.8358		13.5665	57.0232	10.5241	45.8358		119.381	563.893	89.23	435.122
22	380.891	0.038	14.4739		521.764	0.115	60.0029		451.88	0.025	11.297		655.262	0.074	48.4894		14.4739	60.0029	11.297	48.4894		133.855	623.896	100.527	483.612
23	404.869	0.038	15.385		547.478	0.115	62.9599		483.217	0.025	12.0804		691.124	0.074	51.1432		15.385	62.9599	12.0804	51.1432		149.24	686.856	112.607	534.755
24	428.917	0.038	16.2989		572.994	0.115	65.8943		514.935	0.025	12.8734		726.98	0.074	53.7965		16.2989	65.8943	12.8734	53.7965		165.539	752.75	125.481	588.551
25	453.011	0.038	17.2144		598.312	0.115	68.8059		546.999	0.025	13.675		762.823	0.074	56.4489		17.2144	68.8059	13.675	56.4489		182.753	821.556	139.156	645
26	477.127	0.038	18.1308		623.433	0.115	71.6948		579.376	0.025	14.4844		798.65	0.074	59.1001		18.1308	71.6948	14.4844	59.1001		200.884	893.251	153.64	704.101
27	501.245	0.038	19.0473		648.357	0.115	74.561		612.034	0.025	15.3009		834.457	0.074	61.7498		19.0473	74.561	15.3009	61.7498		219.931	967.812	168.941	765.85
28	525.346	0.038	19.9631		673.084	0.115	77.4046		644.948	0.025	16.1237		870.239	0.074	64.3977		19.9631	77.4046	16.1237	64.3977		239.895	1045.22	185.065	830.248
29	549.415	0.038	20.8778		697.615	0.115	80.2257		678.09	0.025	16.9523		905.996	0.074	67.0437		20.8778	80.2257	16.9523	67.0437		260.772	1125.44	202.017	897.292
30	573.438	0.038	21.7906		721.952	0.115	83.0245		711.439	0.045	32.0148		941.726	0.1227	115.55		21.7906	83.0245	32.0148	115.55		282.563	1208.47	234.032	1012.84
31	569.522	0.064	36.4494		683.129	0.1905	130.136		716.178	0.045	32.228		912.507	0.1227	111.965		36.4494	130.136	32.228	111.965		319.012	1338.6	266.26	1124.81
32	565.309	0.064	36.1798		653.522	0.1905	124.496		720.185	0.045	32.4083		889.096	0.1227	109.092		36.1798	124.496	32.4083	109.092		355.192	1463.1	298.668	1233.9
33	560.866	0.064	35.8954		630.298	0.1905	120.072		723.553	0.045	32.5599		870.064	0.1227	106.757		35.8954	120.072	32.5599	106.757		391.088	1583.17	331.228	1340.66
34	556.251	0.064	35.6		611.53	0.1905	116.497		726.361	0.045	32.6863		854.355	0.1227	104.829		35.6	116.497	32.6863	104.829		426.688	1699.67	363.914	1445.48
35	551.509	0.064	35.2966		595.908	0.1905	113.52		728.681	0.045	32.7906		841.192	0.1227	103.214		35.2966	113.52	32.7906	103.214		461.984	1813.19	396.705	1548.7
36	546.681	0.064	34.9876		582.534	0.1905	110.973		730.574	0.045	32.8758		829.995	0.1227	101.84		34.9876	110.973	32.8758	101.84		496.972	1924.16	429.581	1650.54
37	541.798	0.064	34.6751		570.796	0.1905	108.737		732.095	0.045	32.9443		820.335	0.1227	100.655		34.6751	108.737	32.9443	100.655		531.647	2032.9	462.525	1751.19
38	536.888	0.064	34.3608		560.272	0.1905	106.732		733.29	0.045	32.998		811.89	0.1227	99.6188		34.3608	106.732	32.998	99.6188		566.008	2139.63	495.523	1850.81
39	531.97	0.064	34.0461		550.668	0.1905	104.902		734.202	0.045	33.0391		804.418	0.1227	98.7021		34.0461	104.902	33.0391	98.7021		600.054	2244.53	528.562	1949.52
40	527.063	0.064	33.7321		541.78	0.1905	103.209		734.866	0.045	33.069		797.737	0.1227	97.8823		33.7321	103.209	33.069	97.8823		633.786	2347.74	561.631	2047.4
41	522.182	0.064	33.4196		533.463	0.1905	101.625		735.316	0.045	33.0892		791.707	0.1227	97.1425		33.4196	101.625	33.0892	97.1425		667.205	2449.36	594.72	2144.54
42	517.336	0.064	33.1095		525.616	0.1905	100.13		735.578	0.045	33.101		786.222	0.1227	96.4694		33.1095	100.13	33.101	96.4694		700.315	2549.49	627.821	2241.01
43	512.536	0.064	32.8023		518.162	0.1905	98.7099		735.677	0.045	33.1055		781.197	0.1227	95.8529		32.8023	98.7099	33.1055	95.8529		733.117	2648.2	660.927	2336.86
44	507.788	0.064	32.4984		511.046	0.1905	97.3543		735.636	0.045	33.1036		776.568	0.1227	95.285		32.4984	97.3543	33.1036	95.285		765.616	2745.56	694.03	2432.15
45	503.096	0.064	32.1982		504.227	0.1905	96.0552		735.471	0.045	33.0962		772.283	0.1227	94.7591		32.1982	96.0552	33.0962	94.7591		797.814	2841.61	727.127	2526.91
46	498.466	0.064	31.9018		497.671	0.1905	94.8063		735.2	0.045	33.084		768.299	0.1227	94.2703		31.9018	94.8063	33.084	94.2703		829.716	2936.42	760.211	2621.18
47	493.899	0.064	31.6096		491.352	0.1905	93.6026		734.836	0.045	33.0676		764.583	0.1227	93.8143		31.6096	93.6026	33.0676	93.8143		861.325	3030.02	793.278	2714.99
48	489.398	0.064	31.3215		485.251	0.1905	92.4402		734.394	0.045	33.0477		761.105	0.1227	93.3876		31.3215	92.4402	33.0477	93.3876		892.647	3122.46	826.326	2808.38
49	484.962	0.064	31.0376		479.347	0.1905	91.3157		733.882	0.045	33.0247		757.843	0.1227	92.9873		31.0376	91.3157	33.0247	92.9873		923.684	3213.78	859.351	2901.37
50	480.594	0.064	30.758		473.628	0.1905	90.2261		733.311	0.045	32.999		754.775	0.1227	92.6108		30.758	90.2261	32.999	92.6108		954.442	3304	892.35	2993.98
51	476.291	0.064	30.4826		468.079	0.1905	89.1691		732.689	0.045	32.971		751.883	0.1227	92.2561		30.4826	89.1691	32.971	92.2561		984.925	3393.17	925.321	3086.23
52	472.055	0.064	30.2115		462.69	0.1905	88.1424		732.024	0.045	32.9411		749.154	0.1227	91.9211		30.2115	88.1424	32.9411	91.9211		1015.14	3481.32	958.262	3178.15
53	467.884	0.064	29.9445		457.449	0.1905	87.144		731.321	0.045	32.9094		746.572	0.1227	91.6044		29.9445	87.144	32.9094	91.6044		1045.08	3568.46	991.171	3269.76
54	463.776	0.064	29.6817		452.348	0.1905	86.1723		730.586	0.045	32.8763		744.126	0.1227	91.3042		29.6817	86.1723	32.8763	91.3042		1074.76	3654.63	1024.05	3361.06
55	459.731	0.064	29.4228		447.378	0.1905	85.2255		729.823	0.045	32.842		741.805	0.1227	91.0195		29.4228	85.2255	32.842	91.0195		1104.19	3739.86	1056.89	3452.08
56	455.747	0.064	29.1678		442.531	0.1905	84.3022		729.038	0.045	32.8067		739.6	0.1227	90.7489		29.1678	84.3022	32.8067	90.7489		1133.35	3824.16	1089.7	3542.83
57	451.823	0.064	28.9167		437.801	0.1905	83.401		728.233	0.045	32.7705		737.501	0.1227	90.4913		28.9167	83.401	32.7705	90.4913		1162.27	3907.56	1122.47	3633.32
58	447.957	0.064	28.6693		433.18	0.1905	82.5208		727.412	0.045	32.7335		735.5	0.1227	90.2459		28.6693	82.5208	32.7335	90.2459		1190.94	3990.08	1155.2	3723.57
59	444.148	0.064	28.4255		428.663	0.1905	81.6603		726.577	0.045	32.696		733.591	0.1227	90.0116		28.4255	81.6603	32.696	90.0116		1219.36	4071.74	1187.9	3813.58
60	440.393	0.064	28.1851		424.244	0.1905	80.8185		725.73	0.045	32.6579		731.765	0.1227	89.7876		28.1851	80.8185	32.6579	89.7876		1247.55	4152.56	1220.55	3903.37
61	436.691	0.064	27.9482		419.918	0.1905	79.9944		724.875	0.045	32.6194		730.018	0.1227	89.5732		27.9482	79.9944	32.6194	89.5732		1275.5	4232.55	1253.17	3992.94
62	433.041	0.064	27.7146		415.68	0.1905	79.1871		724.012	0.045	32.5805		728.343	0.1227	89.3677		27.7146	79.1871	32.5805	89.3677		1303.21	4311.74	1285.75	4082.31
63	429.441	0.064	27.4842		411.526	0.1905	78.3957		723.142	0.045	32.5414		726.736	0.1227	89.1705		27.4842	78.3957	32.5414	89.1705		1330.7	4390.14	1318.3	4171.48
64	425.889	0.064	27.2569		407.451	0.1905	77.6194		722.268	0.045	32.5021		725.19	0.1227	88.9809		27.2569	77.6194	32.5021	88.9809		1357.95	4467.76	1350.8	4260.46
65	422.384	0.064	27.0326		403.452	0.1905	76.8576		721.39	0.045	32.4626		723.703	0.1227	88.7983		27.0326	76.8576	32.4626	88.7983		1384.99	4544.61	1383.26	4349.26
66	418.925	0.064	26.8112		399.524	0.1905	76.1094		720.51	0.045	32.4229		722.269	0.1227	88.6224		26.8112	76.1094	32.4229	88.6224		1411.8	4620.72	1415.68	4437.88
67	415.509	0.064	26.5926		395.666	0.1905	75.3743		719.627	0.045	32.3832		720.884	0.1227	88.4525		26.5926	75.3743	32.3832	88.4525		1438.39	4696.1	1448.07	4526.33
68	412.136	0.064	26.3767		391.873	0.1905	74.6517		718.743	0.045	32.3434		719.546	0.1227	88.2883		26.3767	74.6517	32.3434	88.2883		1464.77	4770.75	1480.41	4614.62
69	408.805	0.064	26.1635		388.142	0.1905	73.941		717.859	0.045	32.3036		718.251	0.1227	88.1294		26.1635	73.941	32.3036	88.1294		1490.93	4844.69	1512.71	4702.75
70	405.513	0.064	25.9528		384.471	0.1905	73.2417		716.974	0.045	32.2638		716.995	0.1227	87.9753		25.9528	73.2417	32.2638	87.9753		1516.88	4917.93	1544.98	4790.73
71	402.26	0.064	25.7447		380.858	0.1905	72.5534		716.089	0.045	32.224		715.777	0.1227	87.8258		25.7447	72.5534	32.224	87.8258		1542.63	4990.49	1577.2	4878.55
72	399.045	0.064	25.5389		377.299	0.1905	71.8755		715.206	0.045	32.1842		714.593	0.1227	87.6805		25.5389	71.8755	32.1842	87.6805		1568.17	5062.36	1609.39	4966.23
73	395.867	0.064	25.3355		373.793	0.1905	71.2076		714.323	0.045	32.1445		713.44	0.1227	87.5391		25.3355	71.2076	32.1445	87.5391		1593.5	5133.57	1641.53	5053.77
74	392.724	0.064	25.1344		370.338	0.1905	70.5494		713.441	0.045	32.1048		712.318	0.1227	87.4014		25.1344	70.5494	32.1048	87.4014		1618.64	5204.12	1673.63	5141.17
75	389.616	0.064	24.9354		366.931	0.1905	69.9004		712.56	0.045	32.0652		711.222	0.1227	87.267		24.9354	69.9004	32.0652	87.267		1643.57	5274.02	1705.7	5228.44
76	386.541	0.064	24.7386		363.572	0.1905	69.2604		711.681	0.045	32.0256		710.153	0.1227	87.1358		24.7386	69.2604	32.0256	87.1358		1668.31	5343.28	1737.73	5315.58
77	383.499	0.064	24.544		360.257	0.1905	68.629		710.803	0.045	31.9862		709.107	0.1227	87.0075		24.544	68.629	31.9862	87.0075		1692.85	5411.91	1769.71	5402.58
78	380.489	0.064	24.3513		356.986	0.1905	68.0059		709.928	0.045	31.9467		708.084	0.1227	86.8819		24.3513	68.0059	31.9467	86.8819		1717.21	5479.91	1801.66	5489.46
79	377.51	0.064	24.1607		353.758	0.1905	67.3909		709.053	0.045	31.9074		707.081	0.1227	86.7588		24.1607	67.3909	31.9074	86.7588		1741.37	5547.31	1833.57	5576.22
80	374.562	0.064	23.972		350.57	0.1905	66.7836		708.181	0.045	31.8682		706.097	0.1227	86.6381		23.972	66.7836	31.8682	86.6381		1765.34	5614.09	1865.43	5662.86
81	371.643	0.064	23.7851		347.421	0.1905	66.1838		707.311	0.045	31.829		705.131	0.1227	86.5196		23.7851	66.1838	31.829	86.5196		1789.12	5680.27	1897.26	5749.38
82	368.752	0.064	23.6001		344.311	0.1905	65.5913		706.442	0.045	31.7899		704.181	0.1227	86.4031		23.6001	65.5913	31.7899	86.4031		1812.72	5745.86	1929.05	5835.78
83	365.89	0.064	23.417		341.238	0.1905	65.0058		705.576	0.045	31.7509		703.247	0.1227	86.2885		23.417	65.0058	31.7509	86.2885		1836.14	5810.87	1960.8	5922.07
84	363.055	0.064	23.2355		338.201	0.1905	64.4273		704.711	0.045	31.712		702.328	0.1227	86.1756		23.2355	64.4273	31.712	86.1756		1859.38	5875.3	1992.52	6008.25
85	360.248	0.064	23.0559		335.199	0.1905	63.8553		703.849	0.045	31.6732		701.422	0.1227	86.0644		23.0559	63.8553	31.6732	86.0644		1882.43	5939.15	2024.19	6094.31
86	357.466	0.064	22.8779		332.23	0.1905	63.2899		702.988	0.045	31.6345		700.528	0.1227	85.9548		22.8779	63.2899	31.6345	85.9548		1905.31	6002.44	2055.82	6180.27
87	354.711	0.064	22.7015		329.295	0.1905	62.7308		702.129	0.045	31.5958		699.646	0.1227	85.8466		22.7015	62.7308	31.5958	85.8466		1928.01	6065.17	2087.42	6266.11
88	351.981	0.064	22.5268		326.393	0.1905	62.1778		701.272	0.045	31.5572		698.775	0.1227	85.7396		22.5268	62.1778	31.5572	85.7396		1950.54	6127.35	2118.98	6351.85
89	349.275	0.064	22.3536		323.521	0.1905	61.6308		700.417	0.045	31.5188		697.914	0.1227	85.634		22.3536	61.6308	31.5188	85.634		1972.89	6188.98	2150.5	6437.49
90	346.594	0.064	22.182		320.681	0.1905	61.0897		699.563	0.045	31.4804		697.062	0.1227	85.5295		22.182	61.0897	31.4804	85.5295		1995.07	6250.07	2181.98	6523.02
91	343.937	0.064	22.012		317.87	0.1905	60.5542		698.712	0.045	31.442		696.219	0.1227	85.4261		22.012	60.5542	31.442	85.4261		2017.09	6310.63	2213.42	6608.44
92	341.304	0.064	21.8434		315.089	0.1905	60.0244		697.862	0.045	31.4038		695.384	0.1227	85.3236		21.8434	60.0244	31.4038	85.3236		2038.93	6370.65	2244.82	6693.77
93	338.693	0.064	21.6764		312.336	0.1905	59.5001		697.014	0.045	31.3656		694.557	0.1227	85.2222		21.6764	59.5001	31.3656	85.2222		2060.61	6430.15	2276.19	6778.99
94	336.105	0.064	21.5107		309.612	0.1905	58.981		696.168	0.045	31.3276		693.737	0.1227	85.1216		21.5107	58.981	31.3276	85.1216		2082.12	6489.13	2307.51	6864.11
95	333.539	0.064	21.3465		306.915	0.1905	58.4673		695.323	0.045	31.2895		692.924	0.1227	85.0218		21.3465	58.4673	31.2895	85.0218		2103.46	6547.6	2338.8	6949.13
96	330.996	0.064	21.1837		304.245	0.1905	57.9587		694.48	0.045	31.2516		692.118	0.1227	84.9228		21.1837	57.9587	31.2516	84.9228		2124.65	6605.56	2370.06	7034.06
97	328.474	0.064	21.0223		301.601	0.1905	57.4551		693.639	0.045	31.2138		691.317	0.1227	84.8246		21.0223	57.4551	31.2138	84.8246		2145.67	6663.01	2401.27	7118.88
98	325.973	0.064	20.8623		298.984	0.1905	56.9564		692.799	0.045	31.176		690.521	0.1227	84.727		20.8623	56.9564	31.176	84.727		2166.53	6719.97	2432.45	7203.61
99	323.493	0.064	20.7035		296.392	0.1905	56.4626		691.961	0.045	31.1382		689.731	0.1227	84.63		20.7035	56.4626	31.1382	84.63		2187.24	6776.43	2463.58	7288.24
100	321.034	0.064	20.5462		293.825	0.1905	55.9736		691.124	0.045	31.1006		688.946	0.1227	84.5337		20.5462	55.9736	31.1006	84.5337		2207.78	6832.4	2494.68	7372.77
101	318.595	0.064	20.3901		291.282	0.1905	55.4893		690.289	0.045	31.063		688.165	0.1227	84.4379		20.3901	55.4893	31.063	84.4379		2228.17	6887.89	2525.75	7457.21
102	316.176	0.064	20.2353		288.764	0.1905	55.0096		689.456	0.045	31.0255		687.389	0.1227	84.3426		20.2353	55.0096	31.0255	84.3426		2248.41	6942.9	2556.77	7541.55
103	313.777	0.064	20.0817		286.27	0.1905	54.5344		688.623	0.045	30.988		686.616	0.1227	84.2478		20.0817	54.5344	30.988	84.2478		2268.49	6997.44	2587.76	7625.8
104	311.398	0.064	19.9294		283.799	0.1905	54.0637		687.792	0.045	30.9507		685.847	0.1227	84.1535		19.9294	54.0637	30.9507	84.1535		2288.42	7051.5	2618.71	7709.95
105	309.037	0.064	19.7784		281.351	0.1905	53.5974		686.963	0.045	30.9133		685.082	0.1227	84.0596		19.7784	53.5974	30.9133	84.0596		2308.2	7105.1	2649.62	7794.01
106	306.696	0.064	19.6286		278.926	0.1905	53.1355		686.135	0.045	30.8761		684.321	0.1227	83.9661		19.6286	53.1355	30.8761	83.9661		2327.82	7158.23	2680.5	7877.98
107	304.374	0.064	19.4799		276.524	0.1905	52.6778		685.308	0.045	30.8389		683.562	0.1227	83.8731		19.4799	52.6778	30.8389	83.8731		2347.3	7210.91	2711.34	7961.85
108	302.071	0.064	19.3325		274.143	0.1905	52.2243		684.483	0.045	30.8017		682.806	0.1227	83.7804		19.3325	52.2243	30.8017	83.7804		2366.64	7263.14	2742.14	8045.63
109	299.785	0.064	19.1863		271.785	0.1905	51.775		683.659	0.045	30.7647		682.054	0.1227	83.688		19.1863	51.775	30.7647	83.688		2385.82	7314.91	2772.91	8129.32
110	297.518	0.064	19.0412		269.447	0.1905	51.3297		682.836	0.045	30.7276		681.304	0.1227	83.596		19.0412	51.3297	30.7276	83.596		2404.86	7366.24	2803.63	8212.92
111	295.269	0.064	18.8972		267.132	0.1905	50.8886		682.015	0.045	30.6907		680.556	0.1227	83.5043		18.8972	50.8886	30.6907	83.5043		2423.76	7417.13	2834.32	8296.42
112	293.038	0.064	18.7544		264.837	0.1905	50.4514		681.195	0.045	30.6538		679.811	0.1227	83.4128		18.7544	50.4514	30.6538	83.4128		2442.52	7467.58	2864.98	8379.83
113	290.824	0.064	18.6128		262.562	0.1905	50.0181		680.376	0.045	30.6169		679.068	0.1227	83.3217		18.6128	50.0181	30.6169	83.3217		2461.13	7517.6	2895.6	8463.15
114	288.628	0.064	18.4722		260.308	0.1905	49.5888		679.558	0.045	30.5801		678.328	0.1227	83.2308		18.4722	49.5888	30.5801	83.2308		2479.6	7567.19	2926.18	8546.39
115	286.449	0.064	18.3327		258.075	0.1905	49.1632		678.741	0.045	30.5434		677.589	0.1227	83.1402		18.3327	49.1632	30.5434	83.1402		2497.93	7616.35	2956.72	8629.53
116	284.287	0.064	18.1944		255.861	0.1905	48.7415		677.926	0.045	30.5067		676.853	0.1227	83.0499		18.1944	48.7415	30.5067	83.0499		2516.13	7665.09	2987.23	8712.58
117	282.142	0.064	18.0571		253.667	0.1905	48.3236		677.112	0.045	30.47		676.118	0.1227	82.9597		18.0571	48.3236	30.47	82.9597		2534.19	7713.42	3017.7	8795.53
118	280.013	0.064	17.9208		251.492	0.1905	47.9093		676.299	0.045	30.4334		675.386	0.1227	82.8698		17.9208	47.9093	30.4334	82.8698		2552.11	7761.33	3048.13	8878.4
119	277.901	0.064	17.7857		249.337	0.1905	47.4987		675.487	0.045	30.3969		674.655	0.1227	82.7801		17.7857	47.4987	30.3969	82.7801		2569.89	7808.82	3078.53	8961.18
120	275.806	0.064	17.6516		247.201	0.1905	47.0918		674.676	0.045	30.3604		673.925	0.1227	82.6906		17.6516	47.0918	30.3604	82.6906		2587.54	7855.92	3108.89	9043.88
121	273.726	0.064	17.5185		245.084	0.1905	46.6884		673.867	0.045	30.324		673.198	0.1227	82.6013		17.5185	46.6884	30.324	82.6013		2605.06	7902.6	3139.21	9126.48
122	271.663	0.064	17.3864		242.985	0.1905	46.2886		673.058	0.045	30.2876		672.471	0.1227	82.5122		17.3864	46.2886	30.2876	82.5122		2622.45	7948.89	3169.5	9208.99
123	269.616	0.064	17.2554		240.904	0.1905	45.8923		672.251	0.045	30.2513		671.747	0.1227	82.4233		17.2554	45.8923	30.2513	82.4233		2639.7	7994.79	3199.75	9291.41
124	267.584	0.064	17.1254		238.842	0.1905	45.4995		671.445	0.045	30.215		671.023	0.1227	82.3346		17.1254	45.4995	30.215	82.3346		2656.83	8040.29	3229.96	9373.75
125	265.568	0.064	16.9964		236.798	0.1905	45.1101		670.639	0.045	30.1788		670.301	0.1227	82.246		16.9964	45.1101	30.1788	82.246		2673.83	8085.4	3260.14	9455.99
126	263.567	0.064	16.8683		234.772	0.1905	44.7241		669.835	0.045	30.1426		669.581	0.1227	82.1576		16.8683	44.7241	30.1426	82.1576		2690.69	8130.12	3290.29	9538.15
127	261.582	0.064	16.7413		232.764	0.1905	44.3414		669.032	0.045	30.1065		668.862	0.1227	82.0693		16.7413	44.3414	30.1065	82.0693		2707.44	8174.46	3320.39	9620.22
128	259.612	0.064	16.6152		230.772	0.1905	43.9622		668.23	0.045	30.0704		668.144	0.1227	81.9812		16.6152	43.9622	30.0704	81.9812		2724.05	8218.42	3350.46	9702.2
129	257.657	0.064	16.4901		228.799	0.1905	43.5862		667.429	0.045	30.0343		667.427	0.1227	81.8933		16.4901	43.5862	30.0343	81.8933		2740.54	8262.01	3380.5	9784.09
130	255.718	0.064	16.3659		226.842	0.1905	43.2134		666.63	0.045	29.9983		666.711	0.1227	81.8055		16.3659	43.2134	29.9983	81.8055		2756.91	8305.22	3410.49	9865.9
131	253.792	0.064	16.2427		224.903	0.1905	42.844		665.831	0.045	29.9624		665.997	0.1227	81.7178		16.2427	42.844	29.9624	81.7178		2773.15	8348.07	3440.46	9947.62
132	251.882	0.064	16.1204		222.98	0.1905	42.4777		665.033	0.045	29.9265		665.283	0.1227	81.6303		16.1204	42.4777	29.9265	81.6303		2789.27	8390.54	3470.38	10029.2
133	249.986	0.064	15.9991		221.074	0.1905	42.1146		664.236	0.045	29.8906		664.571	0.1227	81.5429		15.9991	42.1146	29.8906	81.5429		2805.27	8432.66	3500.27	10110.8
134	248.105	0.064	15.8787		219.184	0.1905	41.7546		663.441	0.045	29.8548		663.86	0.1227	81.4556		15.8787	41.7546	29.8548	81.4556		2821.15	8474.41	3530.13	10192.2
135	246.237	0.064	15.7592		217.311	0.1905	41.3977		662.646	0.045	29.8191		663.15	0.1227	81.3685		15.7592	41.3977	29.8191	81.3685		2836.91	8515.81	3559.95	10273.6
136	244.385	0.064	15.6406		215.454	0.1905	41.044		661.852	0.045	29.7833		662.441	0.1227	81.2815		15.6406	41.044	29.7833	81.2815		2852.55	8556.85	3589.73	10354.9
137	242.546	0.064	15.5229		213.613	0.1905	40.6932		661.059	0.045	29.7477		661.732	0.1227	81.1946		15.5229	40.6932	29.7477	81.1946		2868.07	8597.55	3619.48	10436.1
138	240.721	0.064	15.4061		211.788	0.1905	40.3455		660.268	0.045	29.712		661.025	0.1227	81.1078		15.4061	40.3455	29.712	81.1078		2883.48	8637.89	3649.19	10517.2
139	238.91	0.064	15.2902		209.978	0.1905	40.0008		659.477	0.045	29.6765		660.319	0.1227	81.0212		15.2902	40.0008	29.6765	81.0212		2898.77	8677.89	3678.87	10598.2
140	237.112	0.064	15.1752		208.184	0.1905	39.6591		658.687	0.045	29.6409		659.614	0.1227	80.9346		15.1752	39.6591	29.6409	80.9346		2913.94	8717.55	3708.51	10679.2
141	235.329	0.064	15.061		206.406	0.1905	39.3203		657.899	0.045	29.6054		658.91	0.1227	80.8482		15.061	39.3203	29.6054	80.8482		2929	8756.87	3738.11	10760
142	233.559	0.064	14.9477		204.643	0.1905	38.9844		657.111	0.045	29.57		658.206	0.1227	80.7619		14.9477	38.9844	29.57	80.7619		2943.95	8795.86	3767.68	10840.8
143	231.802	0.064	14.8353		202.895	0.1905	38.6515		656.324	0.045	29.5346		657.504	0.1227	80.6757		14.8353	38.6515	29.5346	80.6757		2958.79	8834.51	3797.22	10921.4
144	230.058	0.064	14.7237		201.162	0.1905	38.3213		655.538	0.045	29.4992		656.802	0.1227	80.5896		14.7237	38.3213	29.4992	80.5896		2973.51	8872.83	3826.72	11002
145	228.328	0.064	14.613		199.444	0.1905	37.994		654.754	0.045	29.4639		656.102	0.1227	80.5037		14.613	37.994	29.4639	80.5037		2988.12	8910.83	3856.18	11082.5
146	226.611	0.064	14.5031		197.741	0.1905	37.6696		653.97	0.045	29.4286		655.402	0.1227	80.4178		14.5031	37.6696	29.4286	80.4178		3002.63	8948.49	3885.61	11163
147	224.907	0.064	14.394		196.052	0.1905	37.3479		653.187	0.045	29.3934		654.703	0.1227	80.332		14.394	37.3479	29.3934	80.332		3017.02	8985.84	3915	11243.3
148	223.215	0.064	14.2858		194.378	0.1905	37.029		652.405	0.045	29.3582		654.005	0.1227	80.2464		14.2858	37.029	29.3582	80.2464		3031.31	9022.87	3944.36	11323.5
149	221.537	0.064	14.1784		192.718	0.1905	36.7128		651.624	0.045	29.3231		653.307	0.1227	80.1608		14.1784	36.7128	29.3231	80.1608		3045.48	9059.58	3973.69	11403.7
150	219.871	0.064	14.0717		191.072	0.1905	36.3993		650.844	0.045	29.288		652.611	0.1227	80.0754		14.0717	36.3993	29.288	80.0754		3059.56	9095.98	4002.97	11483.8
151	218.218	0.064	13.9659		189.441	0.1905	36.0885		650.065	0.045	29.2529		651.915	0.1227	79.99		13.9659	36.0885	29.2529	79.99		3073.52	9132.07	4032.23	11563.8
152	216.577	0.064	13.8609		187.823	0.1905	35.7804		649.287	0.045	29.2179		651.221	0.1227	79.9048		13.8609	35.7804	29.2179	79.9048		3087.38	9167.85	4061.44	11643.7
153	214.948	0.064	13.7567		186.22	0.1905	35.4749		648.51	0.045	29.1829		650.527	0.1227	79.8196		13.7567	35.4749	29.1829	79.8196		3101.14	9203.33	4090.63	11723.5
154	213.332	0.064	13.6533		184.63	0.1905	35.172		647.734	0.045	29.148		649.834	0.1227	79.7346		13.6533	35.172	29.148	79.7346		3114.79	9238.5	4119.77	11803.2
155	211.728	0.064	13.5506		183.054	0.1905	34.8717		646.959	0.045	29.1131		649.141	0.1227	79.6496		13.5506	34.8717	29.1131	79.6496		3128.34	9273.37	4148.89	11882.9
156	210.136	0.064	13.4487		181.491	0.1905	34.574		646.184	0.045	29.0783		648.45	0.1227	79.5648		13.4487	34.574	29.0783	79.5648		3141.79	9307.94	4177.97	11962.4
157	208.556	0.064	13.3476		179.941	0.1905	34.2788		645.411	0.045	29.0435		647.759	0.1227	79.48		13.3476	34.2788	29.0435	79.48		3155.14	9342.22	4207.01	12041.9
158	206.989	0.064	13.2473		178.405	0.1905	33.9862		644.639	0.045	29.0087		647.069	0.1227	79.3953		13.2473	33.9862	29.0087	79.3953		3168.39	9376.21	4236.02	12121.3
159	205.432	0.064	13.1477		176.882	0.1905	33.6961		643.867	0.045	28.974		646.38	0.1227	79.3108		13.1477	33.6961	28.974	79.3108		3181.53	9409.91	4264.99	12200.6
160	203.888	0.064	13.0488		175.372	0.1905	33.4084		643.097	0.045	28.9393		645.691	0.1227	79.2263		13.0488	33.4084	28.9393	79.2263		3194.58	9443.31	4293.93	12279.8
161	202.355	0.064	12.9507		173.875	0.1905	33.1232		642.327	0.045	28.9047		645.004	0.1227	79.1419		12.9507	33.1232	28.9047	79.1419		3207.53	9476.44	4322.84	12359
162	200.834	0.064	12.8534		172.391	0.1905	32.8405		641.558	0.045	28.8701		644.317	0.1227	79.0577		12.8534	32.8405	28.8701	79.0577		3220.39	9509.28	4351.71	12438
163	199.324	0.064	12.7567		170.919	0.1905	32.5601		640.791	0.045	28.8356		643.631	0.1227	78.9735		12.7567	32.5601	28.8356	78.9735		3233.14	9541.84	4380.54	12517
164	197.826	0.064	12.6609		169.46	0.1905	32.2822		640.024	0.045	28.8011		642.945	0.1227	78.8894		12.6609	32.2822	28.8011	78.8894		3245.8	9574.12	4409.34	12595.9
165	196.339	0.064	12.5657		168.014	0.1905	32.0066		639.258	0.045	28.7666		642.261	0.1227	78.8054		12.5657	32.0066	28.7666	78.8054		3258.37	9606.13	4438.11	12674.7
166	194.863	0.064	12.4712		166.58	0.1905	31.7334		638.493	0.045	28.7322		641.577	0.1227	78.7215		12.4712	31.7334	28.7322	78.7215		3270.84	9637.86	4466.84	12753.4
167	193.398	0.064	12.3775		165.158	0.1905	31.4626		637.729	0.045	28.6978		640.894	0.1227	78.6377		12.3775	31.4626	28.6978	78.6377		3283.22	9669.32	4495.54	12832.1
168	191.944	0.064	12.2844		163.748	0.1905	31.194		636.966	0.045	28.6635		640.211	0.1227	78.5539		12.2844	31.194	28.6635	78.5539		3295.5	9700.52	4524.2	12910.6
169	190.501	0.064	12.1921		162.35	0.1905	30.9278		636.204	0.045	28.6292		639.53	0.1227	78.4703		12.1921	30.9278	28.6292	78.4703		3307.7	9731.44	4552.83	12989.1
170	189.069	0.064	12.1004		160.965	0.1905	30.6638		635.443	0.045	28.5949		638.849	0.1227	78.3868		12.1004	30.6638	28.5949	78.3868		3319.8	9762.11	4581.43	13067.5
171	187.648	0.064	12.0095		159.591	0.1905	30.4021		634.682	0.045	28.5607		638.169	0.1227	78.3033		12.0095	30.4021	28.5607	78.3033		3331.81	9792.51	4609.99	13145.8
172	186.238	0.064	11.9192		158.229	0.1905	30.1426		633.923	0.045	28.5265		637.49	0.1227	78.22		11.9192	30.1426	28.5265	78.22		3343.72	9822.65	4638.51	13224
173	184.838	0.064	11.8296		156.878	0.1905	29.8853		633.164	0.045	28.4924		636.811	0.1227	78.1367		11.8296	29.8853	28.4924	78.1367		3355.55	9852.54	4667.01	13302.1
174	183.448	0.064	11.7407		155.539	0.1905	29.6302		632.407	0.045	28.4583		636.133	0.1227	78.0535		11.7407	29.6302	28.4583	78.0535		3367.29	9882.17	4695.47	13380.2
175	182.069	0.064	11.6524		154.212	0.1905	29.3773		631.65	0.045	28.4243		635.456	0.1227	77.9704		11.6524	29.3773	28.4243	77.9704		3378.95	9911.55	4723.89	13458.2
176	180.701	0.064	11.5649		152.895	0.1905	29.1266		630.894	0.045	28.3902		634.78	0.1227	77.8874		11.5649	29.1266	28.3902	77.8874		3390.51	9940.67	4752.28	13536.1
177	179.343	0.064	11.4779		151.59	0.1905	28.878		630.139	0.045	28.3563		634.104	0.1227	77.8045		11.4779	28.878	28.3563	77.8045		3401.99	9969.55	4780.64	13613.9
178	177.995	0.064	11.3917		150.297	0.1905	28.6315		629.385	0.045	28.3223		633.429	0.1227	77.7217		11.3917	28.6315	28.3223	77.7217		3413.38	9998.18	4808.96	13691.6
179	176.657	0.064	11.306		149.014	0.1905	28.3871		628.632	0.045	28.2885		632.755	0.1227	77.639		11.306	28.3871	28.2885	77.639		3424.69	10026.6	4837.25	13769.2
180	175.329	0.064	11.2211		147.742	0.1905	28.1449		627.88	0.045	28.2546		632.081	0.1227	77.5564		11.2211	28.1449	28.2546	77.5564		3435.91	10054.7	4865.5	13846.8
